# Supplementary material for: Different Gene Expression Patterns between Leaves and Flowers in Lonicera japonica Revealed by Transcriptome Analysis
Source: Front Plant Sci. 2016 May 10;7:637. doi: 10.3389/fpls.2016.00637 (PMC4861853; doi:10.3389/fpls.2016.00637)
Supplement: Supplementary file 1 [file DataSheet1.xls]

## Sheet: Sheet1
Primers for q-PCR
Primer	Sequence		Gene
JYH1F	CGTAAGTTTTAGGACCGGTCT	comp92322_c0_seq1	Nap
JYH1R	TGCAACTCAAGGACCCCATT
JYH2F	TTCATCCTGACCCCATTGCT	comp92375_c1_seq2	Gbf1
JYH2R	AGACTTCGGTGGTTGGGAAT
JYH3F	AAGATGTCGAGGGCACAAGA	comp104921_c1_seq1	Ein3， Eil1
JYH3R	CAAGTACTTCGTAACCGCGG
JYH4 F	ATCAGAAGTCACGCCCAGAA	comp92396_c0_seq1	Lhy
JYH4 R	CCTTCCCTGCCACTTGTAGA
JYH5 F	GCGTGATAGCTCTCCTTTGC	comp89969_c1_seq1	Hemb1
JYH5 R	ATCTCACCTCTTCTCGCCAC
JYH6 F	ATCGTCCTCCATGTGTGTGT	comp101291_c0_seq5	Cry1
JYH6 R	TGTACTACAAGCAGCCGGAA
JYH7F	GCTCCTCGTACTCCATCACA	comp100126_c2_seq2	Cop1
JYH7R	AGCTGGAGTTTCACGACGTA
JYH8F	ACTGATGAGGTGATGAGGCC	comp97050_c0_seq2	Pap1
JYH8R	TCATCATCATCTCCACCCGG
JYH9F	AGGAATGAAGGTTCGAGGGG	comp97214_c1_seq1	Ttg2
JYH9R	CCTTCCTCACAATCCCCACT
JYH10F	AAGTGTGTCCCAACCAATGC	comp97264_c0_seq4	Gl3，Egl3
JYH10R	GCGATCCCTTCAACTGCAAT
JYH11F	ACGCACATTTCCAACCCAAA	comp99765_c1_seq9	Lip1
JYH11R	TTACCCTTGCTCCGAACACT
JYH12F	TGCATGTGTTCCTCTGCAAC	comp101943_c1_seq3	Ap3
JYH12R	GATTGCCCTCCTCCTCTCTC
JYH13F	TATACGAGCAGTGCAGGGAG	comp71748_c0_seq1	Lfy
JYH13R	CTCAGAGCGTTTGATGCCTC
JYH14F	GACACCAACAAGCGAACAGA	comp77588_c1_seq1	Wus
JYH14R	GGTGGTGATGAGCCTCTTCT
JYH15F	ACATGGCGGAAGGGATGTTA	comp90696_c0_seq3	Dreb1a ，Cbf2，Cbf1
JYH15R	TGCACACCTAACCACTCCAT
JYH16F	CACTTCGGTATGCGTGTGAG	comp105421_c0_seq1	Phyb，Phya
JYH16R	ATCATGTTGGGGCTCTGTGA
JYH17F	GCAGGTCTCGCAAAACTCAT	comp97883_c1_seq14	Fbp
JYH17R	TCCGACAGAAACACCACAGT
JYH18F	GCCATGCTCCAGAAACACAA	comp93036_c0_seq1	Dgk1
JYH18R	CTTGTGCCGACTTACCATGG
JYH19F	CAGCTGTTATCGTCCCGTTG	comp105077_c0_seq1	Lpat2
JYH19R	GTGCATGTTCCGTACCCATC
JYH20F	CTTCTTTTGGGGCAGCCATT	comp98650_c0_seq16	Sk1
JYH20R	GGCGAATACTGTAGGAGCCT
JYH21F	CGGGATAGCATTTGGGTTGG	comp105022_c1_seq85	C4h
JYH21R	AAGCTTGGCCAACTGACTTG
JYH22F	GCAGAGTGCGCAAAAGTTCA	comp102034_c0_seq2	Hct
JYH22R	GCAAGGGCCAGGTCACTAAT
JYH23F	CGGGGACATCCGATAAAATTGG		U6
JYH23R	TCTCGATTTATGCGTGTCATCCT

## Sheet: Sheet2
JYH1
NAP	FLOWER	3.778		0.545
	LEAF	1		0.029
JYH2
GBF1	FLOWER	1		0.02
	LEAF	1.972		0.077
JYH3
ein3， eil1	FLOWER	1		0.199
	LEAF	2.178		0.31
JYH4
Lhy	FLOWER	1		0.069
	LEAF	6.956		0.451
JYH5
hemb1	FLOWER	1		0.043
	LEAF	3.331		0.162
JYH6
cry1	FLOWER	1		0.069
	LEAF	5.416		0.193
JYH7
cop1	FLOWER	1		0.022
	LEAF	1.691		0.04
JYH8
pap1	FLOWER	1		0.04
	LEAF	2.082		0.107
JYH9
ttg2	FLOWER	1		0.02
	LEAF	2.466		0.047
JYH10
gl3，egl3	FLOWER	1		0.014
	LEAF	1.966		0.046
JYH12
lip1	FLOWER	1		0.022
	LEAF	2.4		0.047
JYH13
ap3	FLOWER	2.921		0.139
	LEAF	1		0.032
JYH14
Lfy	FLOWER	5.137		0.363
	LEAF	1		0.148
JYH16
ataf1	FLOWER	1		0.076
	LEAF	4.283		0.218
JYH19
phyb，phya	FLOWER	2.222		0.067
	LEAF	1		0.115
JYH17
wus	FLOWER	47.571		1.253
	LEAF	1		0.226
JYH18
dreb1a ，cbf2，cbf1	FLOWER	36.319		2.53
	LEAF	1		0.692
JYH21
psbo1	FLOWER	1		0.01
	LEAF	8.807		0.196
JYH23
FBP	FLOWER	1		0.052
	LEAF	24.218		0.767
JYH22
PDE334	FLOWER	1		0.017
	LEAF	9.629		0.202
JYH24
	FLOWER	1		0.071
	LEAF	3.191		0.467
JYH27
DGK1	FLOWER	2.121		0.151
	LEAF	1		0.018
JYH28
LPAT2	FLOWER	1.679		0.094
	LEAF	1		0.036
JYH29
SK1	FLOWER	1.99		0.043
	LEAF	1		0.021
C4H
	FLOWER	2.17		0.013
	LEAF	1		0.037
HCT
	FLOWER	2.26		0.017
	LEAF	1		0.035
