# Supplementary material for: Different Gene Expression Patterns between Leaves and Flowers in Lonicera japonica Revealed by Transcriptome Analysis
Source: Front Plant Sci. 2016 May 10;7:637. doi: 10.3389/fpls.2016.00637 (PMC4861853; doi:10.3389/fpls.2016.00637)
Supplement: Supplementary file 2 [file DataSheet2.xls]

## Sheet: Upregulated DEG
Upregulated DEG unigenes between leaf and flower
Gene	length	reads_a	reads_b	rpkm_a	rpkm_b	log2ratio	Trend	Pvalue	FDR
comp74877_c1_seq1	274	0	763	0	92.07	16.49	Up	6.27164e-256	2.90919e-254
comp74834_c0_seq1	425	0	1142	0	80.07	16.29	Up	0	0
comp69383_c0_seq1	676	0	1784	0	73.46	16.16	Up	0	0
comp75983_c1_seq1	240	0	387	0	55.52	15.76	Up	3.48844e-130	9.69882e-129
comp108992_c0_seq1	678	0	1342	0	55.11	15.75	Up	0	0
comp84995_c0_seq2	278	0	421	0	49.88	15.61	Up	1.48611e-141	4.40953e-140
comp82692_c0_seq1	634	0	1121	0	49.63	15.6	Up	0	0
comp111212_c0_seq1	1858	0	3184	0	44.51	15.44	Up	0	0
comp76140_c0_seq1	1097	0	1722	0	41.88	15.35	Up	0	0
comp37051_c0_seq1	268	0	329	0	40.81	15.32	Up	8.69974e-111	2.15134e-109
comp109799_c0_seq1	749	0	840	0	30.92	14.92	Up	1.11265e-281	5.53289e-280
comp76610_c0_seq1	797	0	834	0	28.65	14.81	Up	1.12962e-279	5.58957e-278
comp109981_c0_seq1	268	0	226	0	28.03	14.77	Up	2.4304e-76	4.68717e-75
comp102325_c1_seq1	358	0	321	0	27.66	14.76	Up	4.12038e-108	1.00326e-106
comp77430_c0_seq1	500	0	451	0	26.15	14.67	Up	1.3778e-151	4.29293e-150
comp93203_c1_seq1	647	0	582	0	25.17	14.62	Up	2.13306e-195	8.07943e-194
comp38281_c0_seq1	1854	0	1801	0	25.23	14.62	Up	0	0
comp117059_c0_seq1	1296	0	1231	0	25.09	14.61	Up	0	0
comp36768_c0_seq1	1234	0	1158	0	24.86	14.6	Up	0	0
comp73339_c0_seq1	403	0	323	0	24.11	14.56	Up	8.8324e-109	2.16001e-107
comp36739_c0_seq1	753	0	636	0	23.25	14.5	Up	1.86143e-213	7.5259e-212
comp75056_c1_seq1	298	0	211	0	22.83	14.48	Up	2.52412e-71	4.65671e-70
comp42281_c0_seq1	515	0	390	0	21.89	14.42	Up	3.46214e-131	9.67214e-130
comp117899_c0_seq1	1295	0	1037	0	21.15	14.37	Up	0	0
comp116457_c0_seq1	455	0	328	0	21.21	14.37	Up	1.87903e-110	4.63596e-109
comp77430_c1_seq1	830	0	638	0	20.98	14.36	Up	3.99014e-214	1.61716e-212
comp117760_c0_seq1	679	0	509	0	20.86	14.35	Up	5.52474e-171	1.88146e-169
comp39384_c0_seq1	1489	0	1105	0	19.47	14.25	Up	0	0
comp53395_c1_seq1	263	0	151	0	19.19	14.23	Up	2.93658e-51	4.38561e-50
comp67886_c0_seq1	485	0	317	0	19.02	14.22	Up	8.9671e-107	2.1617e-105
comp86188_c1_seq1	306	0	181	0	19	14.21	Up	2.72256e-61	4.54134e-60
comp127154_c0_seq1	776	0	515	0	18.21	14.15	Up	5.44174e-173	1.87012e-171
comp38281_c1_seq1	543	0	341	0	17.97	14.13	Up	8.44034e-115	2.13776e-113
comp87611_c0_seq3	640	0	406	0	17.81	14.12	Up	1.54342e-136	4.45146e-135
comp101231_c0_seq1	1016	0	669	0	17.66	14.11	Up	1.71275e-224	7.19737e-223
comp124761_c0_seq1	1047	0	693	0	17.74	14.11	Up	1.61213e-232	6.95115e-231
comp76124_c0_seq1	253	0	131	0	17.52	14.1	Up	1.43357e-44	1.95495e-43
comp79961_c0_seq1	1124	0	741	0	17.56	14.1	Up	1.42829e-248	6.49128e-247
comp72246_c0_seq1	774	0	488	0	17.3	14.08	Up	5.82528e-164	1.92417e-162
comp119478_c0_seq1	901	0	578	0	17.37	14.08	Up	4.64216e-194	1.75039e-192
comp36889_c0_seq1	390	0	221	0	17.16	14.07	Up	1.14241e-74	2.17259e-73
comp106339_c0_seq1	211	0	99	0	16.92	14.05	Up	7.21346e-34	8.33371e-33
comp42441_c0_seq1	710	0	429	0	16.73	14.03	Up	3.13776e-144	9.45941e-143
comp36936_c0_seq1	1126	0	707	0	16.72	14.03	Up	3.35272e-237	1.46662e-235
comp98497_c0_seq1	754	0	459	0	16.75	14.03	Up	2.90906e-154	9.17802e-153
comp51114_c0_seq1	322	0	168	0	16.49	14.01	Up	6.06112e-57	9.63812e-56
comp38147_c0_seq1	707	0	418	0	16.41	14	Up	1.4974e-140	4.42383e-139
comp124192_c0_seq1	624	0	363	0	16.35	14	Up	3.70616e-122	9.85629e-121
comp36799_c0_seq1	997	0	609	0	16.43	14	Up	1.99262e-204	7.8068e-203
comp116380_c0_seq1	258	0	126	0	16.42	14	Up	6.73852e-43	8.97777e-42
comp38196_c0_seq1	614	0	353	0	16.19	13.98	Up	8.18866e-119	2.13177e-117
comp38492_c0_seq1	650	0	373	0	16.05	13.97	Up	1.6774e-125	4.54935e-124
comp78532_c0_seq2	347	0	178	0	15.93	13.96	Up	2.74324e-60	4.52568e-59
comp126580_c0_seq1	694	0	395	0	15.8	13.95	Up	7.36548e-133	2.07502e-131
comp70928_c1_seq1	383	0	195	0	15.47	13.92	Up	5.66204e-66	9.93673e-65
comp125536_c0_seq1	397	0	203	0	15.43	13.91	Up	1.19548e-68	2.15069e-67
comp90177_c1_seq1	425	0	220	0	15.41	13.91	Up	2.46746e-74	4.67655e-73
comp86626_c2_seq1	355	0	176	0	15.31	13.9	Up	1.27974e-59	2.09428e-58
comp54548_c0_seq1	2484	0	1474	0	15.26	13.9	Up	0	0
comp90177_c0_seq1	499	0	260	0	15.15	13.89	Up	1.03537e-87	2.18674e-86
comp44399_c0_seq1	411	0	208	0	15.16	13.89	Up	2.5433e-70	4.64484e-69
comp122171_c0_seq1	679	0	371	0	15.2	13.89	Up	7.82518e-125	2.11203e-123
comp53425_c0_seq1	454	0	232	0	15.1	13.88	Up	2.3939e-78	4.69436e-77
comp67852_c0_seq1	359	0	176	0	15.1	13.88	Up	1.27974e-59	2.09428e-58
comp115447_c0_seq1	641	0	343	0	15.03	13.88	Up	1.80926e-115	4.6073e-114
comp49405_c0_seq1	247	0	109	0	15.05	13.88	Up	3.2648e-37	3.99472e-36
comp72464_c1_seq1	562	0	291	0	14.75	13.85	Up	4.4443e-98	1.01023e-96
comp54706_c0_seq1	481	0	240	0	14.59	13.83	Up	5.05446e-81	1.0128e-79
comp125626_c0_seq1	635	0	325	0	14.35	13.81	Up	1.89331e-109	4.65135e-108
comp99149_c2_seq4	898	0	477	0	14.41	13.81	Up	2.77994e-160	9.0358e-159
comp75056_c0_seq1	224	0	91	0	14.33	13.81	Up	3.41644e-31	3.76056e-30
comp101959_c2_seq1	429	0	207	0	14.37	13.81	Up	5.49322e-70	9.99832e-69
comp37215_c0_seq1	292	0	129	0	14.33	13.81	Up	6.68772e-44	9.04296e-43
comp100341_c0_seq1	320	0	143	0	14.24	13.8	Up	1.39083e-48	2.00588e-47
comp74880_c0_seq1	1004	0	529	0	14.16	13.79	Up	1.13171e-177	3.98011e-176
comp81026_c0_seq1	771	0	398	0	14.17	13.79	Up	7.30996e-134	2.07491e-132
comp125969_c0_seq1	766	0	388	0	13.92	13.76	Up	1.61511e-130	4.50127e-129
comp66849_c0_seq1	324	0	142	0	13.9	13.76	Up	3.00402e-48	4.31179e-47
comp88090_c0_seq1	742	0	370	0	13.74	13.75	Up	1.69014e-124	4.54947e-123
comp52432_c0_seq1	1673	0	884	0	13.79	13.75	Up	2.1453e-296	1.10665e-294
comp49300_c0_seq1	563	0	271	0	13.71	13.74	Up	2.1696e-91	4.69624e-90
comp123616_c0_seq1	1082	0	552	0	13.62	13.73	Up	2.30076e-185	8.37127e-184
comp37548_c0_seq1	726	0	356	0	13.55	13.73	Up	8.12694e-120	2.12748e-118
comp54273_c0_seq1	1294	0	668	0	13.63	13.73	Up	3.69932e-224	1.55237e-222
comp54139_c0_seq1	950	0	475	0	13.48	13.72	Up	1.29686e-159	4.19442e-158
comp54486_c0_seq1	1003	0	505	0	13.52	13.72	Up	1.20234e-169	4.06881e-168
comp70391_c0_seq1	580	0	275	0	13.45	13.72	Up	9.9693e-93	2.17607e-91
comp51551_c0_seq1	266	0	107	0	13.41	13.71	Up	1.52305e-36	1.84452e-35
comp95344_c0_seq1	1018	0	508	0	13.39	13.71	Up	1.19327e-170	4.05729e-169
comp54080_c0_seq1	503	0	233	0	13.41	13.71	Up	1.10835e-78	2.17883e-77
comp125039_c0_seq1	467	0	212	0	13.3	13.7	Up	1.16865e-71	2.16397e-70
comp355068_c0_seq1	264	0	105	0	13.28	13.7	Up	7.1051e-36	8.49947e-35
comp73414_c0_seq1	266	0	106	0	13.28	13.7	Up	3.2896e-36	3.95656e-35
comp76017_c0_seq1	884	0	431	0	13.22	13.69	Up	6.72608e-145	2.03219e-143
comp38488_c0_seq1	930	0	452	0	13.14	13.68	Up	6.37906e-152	1.99088e-150
comp38119_c0_seq1	748	0	352	0	12.96	13.66	Up	1.76865e-118	4.59404e-117
comp127037_c0_seq1	818	0	386	0	12.91	13.66	Up	7.53462e-130	2.09213e-128
comp38365_c0_seq1	591	0	269	0	12.88	13.65	Up	1.01213e-90	2.18173e-89
comp50981_c0_seq1	605	0	273	0	12.73	13.64	Up	4.65074e-92	1.01002e-90
comp136181_c0_seq1	754	0	349	0	12.74	13.64	Up	1.78209e-117	4.59878e-116
comp121057_c0_seq1	743	0	345	0	12.8	13.64	Up	3.87832e-116	9.92486e-115
comp128590_c0_seq1	759	0	352	0	12.75	13.64	Up	1.76865e-118	4.59404e-117
comp83858_c0_seq1	608	0	275	0	12.76	13.64	Up	9.9693e-93	2.17607e-91
comp129682_c0_seq1	1087	0	516	0	12.67	13.63	Up	2.51946e-173	8.67229e-172
comp47288_c0_seq1	1097	0	518	0	12.61	13.62	Up	5.40072e-174	1.86753e-172
comp74287_c0_seq1	529	0	231	0	12.6	13.62	Up	5.17052e-78	1.01181e-76
comp135817_c0_seq1	1071	0	501	0	12.5	13.61	Up	2.61662e-168	8.79554e-167
comp54159_c0_seq1	668	0	300	0	12.52	13.61	Up	4.34454e-101	1.00826e-99
comp47028_c0_seq1	864	0	397	0	12.48	13.61	Up	1.57886e-133	4.46806e-132
comp102727_c0_seq23	6969	0	3444	0	12.48	13.61	Up	0	0
comp69963_c0_seq1	812	0	370	0	12.45	13.6	Up	1.69014e-124	4.54947e-123
comp37382_c0_seq1	751	0	336	0	12.35	13.59	Up	3.96738e-113	9.96306e-112
comp90726_c0_seq1	1352	0	627	0	12.22	13.58	Up	1.90417e-210	7.62702e-209
comp79988_c0_seq2	513	0	217	0	12.26	13.58	Up	2.48622e-73	4.67036e-72
comp53816_c0_seq1	1405	0	652	0	12.2	13.57	Up	8.2982e-219	3.41745e-217
comp54375_c0_seq1	1075	0	488	0	12.14	13.57	Up	5.82528e-164	1.92417e-162
comp97987_c2_seq1	311	0	118	0	12.1	13.56	Up	3.1915e-40	4.08432e-39
comp38490_c0_seq1	1096	0	492	0	12	13.55	Up	2.67672e-165	8.8982e-164
comp38053_c0_seq1	1102	0	491	0	11.88	13.54	Up	5.78136e-165	1.9185e-163
comp137274_c0_seq1	923	0	406	0	11.89	13.54	Up	1.54342e-136	4.45146e-135
comp53851_c2_seq1	254	0	89	0	11.84	13.53	Up	1.5938e-30	1.73054e-29
comp37601_c0_seq1	724	0	306	0	11.71	13.52	Up	4.27928e-103	1.00615e-101
comp67525_c0_seq1	729	0	310	0	11.75	13.52	Up	1.96632e-104	4.66548e-103
comp87049_c0_seq1	873	0	377	0	11.73	13.52	Up	7.70762e-127	2.10598e-125
comp49917_c0_seq1	920	0	400	0	11.75	13.52	Up	1.56696e-134	4.46967e-133
comp102634_c0_seq1	737	0	310	0	11.64	13.51	Up	1.96632e-104	4.66548e-103
comp138412_c0_seq1	1189	0	521	0	11.63	13.51	Up	5.36e-175	1.86201e-173
comp89236_c0_seq2	667	0	277	0	11.58	13.5	Up	2.13702e-93	4.68911e-92
comp38204_c0_seq1	830	0	352	0	11.59	13.5	Up	1.76865e-118	4.59404e-117
comp88233_c0_seq1	490	0	194	0	11.51	13.49	Up	1.22293e-65	2.13823e-64
comp47131_c0_seq1	659	0	271	0	11.51	13.49	Up	2.1696e-91	4.69624e-90
comp37597_c0_seq1	847	0	356	0	11.44	13.48	Up	8.12694e-120	2.12748e-118
comp134093_c0_seq1	732	0	303	0	11.42	13.48	Up	4.31178e-102	1.00796e-100
comp79143_c0_seq2	233	0	76	0	11.42	13.48	Up	3.5482e-26	3.51652e-25
comp37943_c0_seq1	1058	0	450	0	11.4	13.48	Up	2.97586e-151	9.25875e-150
comp63683_c1_seq1	437	0	167	0	11.32	13.47	Up	1.30913e-56	2.07426e-55
comp37644_c0_seq1	1116	0	471	0	11.25	13.46	Up	2.82232e-158	9.08526e-157
comp94783_c1_seq2	1325	0	552	0	11	13.43	Up	2.30076e-185	8.37127e-184
comp120438_c0_seq1	550	0	209	0	10.85	13.41	Up	1.17752e-70	2.1589e-69
comp125643_c0_seq1	718	0	283	0	10.92	13.41	Up	2.10492e-95	4.68908e-94
comp96339_c1_seq2	313	0	106	0	10.88	13.41	Up	3.2896e-36	3.95656e-35
comp132141_c0_seq1	1704	0	707	0	10.81	13.4	Up	3.35272e-237	1.46662e-235
comp66020_c1_seq1	430	0	156	0	10.78	13.4	Up	6.2474e-53	9.49787e-52
comp37648_c0_seq1	1777	0	733	0	10.73	13.39	Up	6.76466e-246	3.04681e-244
comp131506_c0_seq1	877	0	346	0	10.71	13.39	Up	1.79562e-116	4.60922e-115
comp135370_c0_seq1	844	0	333	0	10.74	13.39	Up	3.99752e-112	9.97716e-111
comp148587_c0_seq1	729	0	282	0	10.68	13.38	Up	4.54634e-95	1.01098e-93
comp132915_c0_seq1	347	0	119	0	10.65	13.38	Up	1.47763e-40	1.90086e-39
comp131328_c0_seq1	872	0	341	0	10.62	13.37	Up	8.44034e-115	2.13776e-113
comp56738_c1_seq1	1341	0	538	0	10.57	13.37	Up	1.1063e-180	3.9489e-179
comp140478_c0_seq1	1051	0	407	0	10.36	13.34	Up	7.14586e-137	2.06612e-135
comp48313_c0_seq2	1199	0	470	0	10.4	13.34	Up	6.09588e-158	1.95604e-156
comp84869_c0_seq1	522	0	185	0	10.2	13.32	Up	1.25101e-62	2.11629e-61
comp101694_c3_seq1	1860	0	732	0	10.23	13.32	Up	1.46108e-245	6.57287e-244
comp62804_c0_seq1	648	0	237	0	10.23	13.32	Up	5.09286e-80	1.01174e-78
comp130859_c0_seq1	351	0	116	0	10.23	13.32	Up	1.48886e-39	1.8839e-38
comp46901_c0_seq1	976	0	371	0	10.23	13.32	Up	7.82518e-125	2.11203e-123
comp53727_c0_seq1	1004	0	378	0	10.11	13.3	Up	3.56856e-127	9.76644e-126
comp82683_c1_seq1	325	0	104	0	10.09	13.3	Up	1.53462e-35	1.8239e-34
comp108800_c0_seq1	256	0	75	0	9.88	13.27	Up	7.66366e-26	7.53964e-25
comp37823_c0_seq1	1997	0	760	0	9.87	13.27	Up	6.31928e-255	2.92768e-253
comp52856_c0_seq1	402	0	131	0	9.88	13.27	Up	1.43357e-44	1.95495e-43
comp71802_c0_seq1	1396	0	523	0	9.87	13.27	Up	1.14897e-175	4.00711e-174
comp97996_c0_seq4	304	0	93	0	9.84	13.26	Up	7.32348e-32	8.16744e-31
comp101846_c0_seq1	2005	0	753	0	9.73	13.25	Up	1.3857e-252	6.37668e-251
comp89780_c0_seq1	1479	0	549	0	9.75	13.25	Up	2.31824e-184	8.4044e-183
comp87148_c0_seq1	217	0	59	0	9.7	13.24	Up	1.71909e-20	1.47713e-19
comp68128_c0_seq1	488	0	162	0	9.65	13.24	Up	6.15354e-55	9.58063e-54
comp89320_c0_seq2	1594	0	588	0	9.66	13.24	Up	2.10102e-197	8.0044e-196
comp91931_c2_seq1	493	0	162	0	9.58	13.23	Up	6.15354e-55	9.58063e-54
comp71128_c0_seq1	554	0	186	0	9.58	13.23	Up	5.79206e-63	9.83579e-62
comp62677_c0_seq1	1645	0	602	0	9.55	13.22	Up	4.36946e-202	1.69644e-200
comp85301_c0_seq1	520	0	172	0	9.53	13.22	Up	2.78508e-58	4.49857e-57
comp80772_c0_seq1	1573	0	565	0	9.4	13.2	Up	1.03346e-189	3.82307e-188
comp96205_c0_seq2	666	0	223	0	9.38	13.2	Up	2.44886e-75	4.68734e-74
comp38015_c0_seq1	985	0	344	0	9.39	13.2	Up	8.3767e-116	2.1382e-114
comp81866_c0_seq10	723	0	244	0	9.35	13.19	Up	2.32252e-82	4.71343e-81
comp105655_c0_seq1	233	0	62	0	9.25	13.18	Up	1.70613e-21	1.50641e-20
comp104093_c0_seq1	265	0	73	0	9.2	13.17	Up	3.57516e-25	3.46767e-24
comp92899_c0_seq2	936	0	318	0	9.19	13.17	Up	4.15168e-107	1.00277e-105
comp52406_c0_seq2	827	0	278	0	9.17	13.16	Up	9.89414e-94	2.17576e-92
comp83900_c0_seq1	1873	0	657	0	9.12	13.15	Up	1.76539e-220	7.31644e-219
comp51466_c0_seq1	652	0	212	0	9.09	13.15	Up	1.16865e-71	2.16397e-70
comp38044_c0_seq1	1600	0	554	0	9.05	13.14	Up	4.93188e-186	1.79837e-184
comp69231_c0_seq2	746	0	245	0	9.05	13.14	Up	1.0753e-82	2.18787e-81
comp37767_c0_seq1	1698	0	588	0	9.02	13.14	Up	2.10102e-197	8.0044e-196
comp97061_c0_seq2	1208	0	410	0	9.01	13.14	Up	7.092e-138	2.06204e-136
comp33785_c0_seq1	834	0	276	0	9.02	13.14	Up	4.61568e-93	1.01028e-91
comp38388_c0_seq1	1173	0	395	0	8.97	13.13	Up	7.36548e-133	2.07502e-131
comp140430_c0_seq1	1573	0	536	0	8.91	13.12	Up	5.16098e-180	1.83827e-178
comp89572_c1_seq1	1456	0	494	0	8.91	13.12	Up	5.73778e-166	1.91459e-164
comp102535_c0_seq5	2715	0	939	0	8.88	13.12	Up	8.66764e-315	4.70497e-313
comp89572_c0_seq1	2159	0	746	0	8.93	13.12	Up	3.03858e-250	1.3881e-248
comp37879_c0_seq2	691	0	219	0	8.83	13.11	Up	5.32942e-74	1.00754e-72
comp77706_c0_seq1	261	0	69	0	8.86	13.11	Up	7.78054e-24	7.30741e-23
comp88090_c1_seq1	503	0	153	0	8.8	13.1	Up	6.29486e-52	9.46959e-51
comp92291_c0_seq1	2337	0	797	0	8.8	13.1	Up	2.67178e-267	1.27672e-265
comp63683_c0_seq1	1137	0	372	0	8.71	13.09	Up	3.62298e-125	9.79604e-124
comp70928_c0_seq1	646	0	201	0	8.71	13.09	Up	5.577e-68	9.97472e-67
comp70868_c0_seq1	815	0	259	0	8.68	13.08	Up	2.23628e-87	4.70591e-86
comp140208_c0_seq1	747	0	235	0	8.66	13.08	Up	2.37584e-79	4.69689e-78
comp139614_c0_seq1	862	0	275	0	8.67	13.08	Up	9.9693e-93	2.17607e-91
comp66593_c0_seq1	906	0	287	0	8.57	13.07	Up	9.67204e-97	2.17554e-95
comp54543_c0_seq2	684	0	211	0	8.58	13.07	Up	2.52412e-71	4.65671e-70
comp33897_c0_seq1	1743	0	577	0	8.62	13.07	Up	1.00265e-193	3.77401e-192
comp70517_c0_seq1	695	0	215	0	8.59	13.07	Up	1.15983e-72	2.16738e-71
comp37748_c0_seq1	2406	0	798	0	8.54	13.06	Up	1.237e-267	5.92234e-266
comp33786_c0_seq1	1755	0	572	0	8.48	13.05	Up	4.71296e-192	1.76164e-190
comp82635_c0_seq1	563	0	168	0	8.5	13.05	Up	6.06112e-57	9.63812e-56
comp80791_c0_seq1	497	0	145	0	8.46	13.05	Up	2.98138e-49	4.34265e-48
comp133237_c0_seq1	880	0	275	0	8.48	13.05	Up	9.9693e-93	2.17607e-91
comp82635_c2_seq1	499	0	146	0	8.48	13.05	Up	1.38034e-49	2.01782e-48
comp53477_c1_seq1	270	0	69	0	8.48	13.05	Up	7.78054e-24	7.30741e-23
comp126076_c0_seq1	732	0	224	0	8.45	13.04	Up	1.1338e-75	2.17462e-74
comp91409_c0_seq15	1314	0	420	0	8.45	13.04	Up	3.20982e-141	9.50531e-140
comp37887_c0_seq1	1098	0	345	0	8.4	13.04	Up	3.87832e-116	9.92486e-115
comp150248_c0_seq1	417	0	117	0	8.38	13.03	Up	6.89326e-40	8.77687e-39
comp97987_c0_seq3	279	0	71	0	8.36	13.03	Up	1.66783e-24	1.59426e-23
comp100996_c1_seq1	1460	0	465	0	8.36	13.03	Up	2.86538e-156	9.13402e-155
comp79126_c0_seq4	957	0	296	0	8.33	13.02	Up	9.45494e-100	2.17514e-98
comp103313_c0_seq1	492	0	141	0	8.32	13.02	Up	6.48832e-48	9.26523e-47
comp56738_c0_seq1	687	0	204	0	8.25	13.01	Up	5.53494e-69	9.98611e-68
comp57227_c0_seq1	635	0	185	0	8.17	13	Up	1.25101e-62	2.11629e-61
comp95245_c1_seq2	311	0	80	0	8.2	13	Up	1.63039e-27	1.66269e-26
comp159484_c0_seq1	1040	0	317	0	8.16	12.99	Up	8.9671e-107	2.1617e-105
comp37947_c0_seq1	809	0	239	0	8.1	12.98	Up	1.0917e-80	2.18143e-79
comp77317_c0_seq1	234	0	54	0	8.06	12.98	Up	8.08058e-19	6.60972e-18
comp50020_c1_seq1	252	0	60	0	8.07	12.98	Up	7.9592e-21	6.9028e-20
comp125024_c0_seq1	276	0	67	0	8	12.97	Up	3.62968e-23	3.35084e-22
comp98704_c0_seq1	1661	0	511	0	8.03	12.97	Up	1.18428e-171	4.04223e-170
comp72455_c0_seq1	750	0	219	0	8.04	12.97	Up	5.32942e-74	1.00754e-72
comp38526_c0_seq1	247	0	58	0	8.01	12.97	Up	3.71302e-20	3.16262e-19
comp104816_c2_seq3	654	0	187	0	7.99	12.96	Up	2.68166e-63	4.56519e-62
comp95075_c0_seq1	251	0	58	0	7.84	12.94	Up	3.71302e-20	3.16262e-19
comp49357_c0_seq1	446	0	119	0	7.88	12.94	Up	1.47763e-40	1.90086e-39
comp153538_c0_seq1	1602	0	481	0	7.84	12.94	Up	1.27738e-161	4.17901e-160
comp68706_c0_seq1	469	0	125	0	7.8	12.93	Up	1.45544e-42	1.93038e-41
comp89185_c0_seq1	1530	0	457	0	7.82	12.93	Up	1.3571e-153	4.26464e-152
comp150264_c0_seq1	1800	0	537	0	7.76	12.92	Up	2.38948e-180	8.52106e-179
comp63504_c0_seq1	2318	0	697	0	7.75	12.92	Up	7.40774e-234	3.20599e-232
comp64664_c0_seq1	1699	0	505	0	7.75	12.92	Up	1.20234e-169	4.06881e-168
comp105827_c0_seq1	433	0	113	0	7.74	12.92	Up	1.50017e-38	1.87629e-37
comp80224_c0_seq1	212	0	45	0	7.64	12.9	Up	8.26614e-16	6.15327e-15
comp50270_c0_seq1	326	0	78	0	7.57	12.89	Up	7.60588e-27	7.63856e-26
comp34209_c0_seq1	1832	0	533	0	7.57	12.89	Up	5.20018e-179	1.8435e-177
comp95242_c0_seq4	1793	0	525	0	7.61	12.89	Up	2.46292e-176	8.61959e-175
comp136000_c0_seq1	410	0	103	0	7.53	12.88	Up	3.31458e-35	3.91405e-34
comp96707_c0_seq1	1153	0	327	0	7.55	12.88	Up	4.05848e-110	1.00031e-108
comp85468_c0_seq1	2090	0	611	0	7.56	12.88	Up	4.27138e-205	1.67696e-203
comp97407_c0_seq1	360	0	87	0	7.52	12.88	Up	7.43516e-30	7.95204e-29
comp54080_c1_seq1	693	0	187	0	7.49	12.87	Up	2.68166e-63	4.56519e-62
comp51473_c1_seq1	1334	0	379	0	7.49	12.87	Up	1.6522e-127	4.53411e-126
comp150987_c0_seq1	639	0	169	0	7.41	12.86	Up	2.80624e-57	4.47939e-56
comp33021_c0_seq1	1035	0	287	0	7.43	12.86	Up	9.67204e-97	2.17554e-95
comp77482_c0_seq2	3300	0	958	0	7.41	12.86	Up	3.83395e-321	2.11702e-319
comp54029_c0_seq3	1668	0	475	0	7.43	12.86	Up	1.29686e-159	4.19442e-158
comp63794_c0_seq1	1977	0	566	0	7.42	12.86	Up	4.78482e-190	1.77309e-188
comp159157_c0_seq1	916	0	252	0	7.44	12.86	Up	4.90374e-85	1.01419e-83
comp37444_c0_seq1	211	0	43	0	7.36	12.85	Up	3.8562e-15	2.80438e-14
comp66587_c1_seq1	349	0	83	0	7.37	12.85	Up	1.6181e-28	1.68451e-27
comp154096_c0_seq1	1185	0	329	0	7.37	12.85	Up	8.69974e-111	2.15134e-109
comp123916_c0_seq1	225	0	47	0	7.36	12.85	Up	1.77192e-16	1.34889e-15
comp92127_c9_seq1	295	0	67	0	7.34	12.84	Up	3.62968e-23	3.35084e-22
comp75632_c0_seq1	243	0	51	0	7.33	12.84	Up	8.14196e-18	6.46973e-17
comp64903_c0_seq1	352	0	82	0	7.27	12.83	Up	3.4949e-28	3.61359e-27
comp92430_c1_seq2	1564	0	434	0	7.26	12.83	Up	6.67538e-146	2.02786e-144
comp88429_c0_seq1	496	0	124	0	7.25	12.82	Up	3.14356e-42	4.14562e-41
comp77025_c2_seq2	524	0	131	0	7.22	12.82	Up	1.43357e-44	1.95495e-43
comp94792_c0_seq1	917	0	240	0	7.11	12.8	Up	5.05446e-81	1.0128e-79
comp86587_c0_seq1	688	0	177	0	7.15	12.8	Up	5.92506e-60	9.72801e-59
comp58170_c0_seq1	1838	0	504	0	7.12	12.8	Up	2.5969e-169	8.76644e-168
comp76851_c0_seq1	1078	0	285	0	7.09	12.79	Up	4.51208e-96	1.00948e-94
comp93493_c0_seq1	411	0	97	0	7.08	12.79	Up	3.36512e-33	3.84085e-32
comp115988_c0_seq1	2339	0	641	0	7.06	12.79	Up	3.96006e-215	1.60973e-213
comp78250_c0_seq1	1747	0	471	0	7.02	12.78	Up	2.82232e-158	9.08526e-157
comp84302_c0_seq1	1000	0	259	0	6.98	12.77	Up	2.23628e-87	4.70591e-86
comp79068_c2_seq1	304	0	66	0	6.96	12.76	Up	7.83964e-23	7.16748e-22
comp163489_c0_seq1	2144	0	572	0	6.89	12.75	Up	4.71296e-192	1.76164e-190
comp65218_c0_seq1	1776	0	470	0	6.88	12.75	Up	6.09588e-158	1.95604e-156
comp74999_c0_seq1	548	0	131	0	6.83	12.74	Up	1.43357e-44	1.95495e-43
comp84466_c0_seq4	445	0	103	0	6.83	12.74	Up	3.31458e-35	3.91405e-34
comp33048_c0_seq1	1256	0	324	0	6.84	12.74	Up	4.08932e-109	1.00218e-107
comp95512_c0_seq3	675	0	164	0	6.8	12.73	Up	1.31907e-55	2.06932e-54
comp63576_c0_seq1	972	0	246	0	6.81	12.73	Up	4.97854e-83	1.01557e-81
comp68700_c0_seq2	1109	0	280	0	6.73	12.72	Up	2.1209e-94	4.69066e-93
comp76291_c0_seq2	232	0	44	0	6.75	12.72	Up	1.78538e-15	1.31286e-14
comp65189_c0_seq1	660	0	160	0	6.77	12.72	Up	2.87068e-54	4.4305e-53
comp98620_c0_seq1	741	0	180	0	6.7	12.71	Up	5.8804e-61	9.77517e-60
comp85445_c2_seq1	686	0	165	0	6.72	12.71	Up	6.10716e-56	9.6088e-55
comp77496_c0_seq1	694	0	166	0	6.64	12.7	Up	2.82754e-56	4.46462e-55
comp100796_c1_seq1	636	0	151	0	6.66	12.7	Up	2.93658e-51	4.38561e-50
comp33551_c0_seq1	1033	0	257	0	6.67	12.7	Up	1.04324e-86	2.18648e-85
comp86961_c2_seq1	1570	0	399	0	6.65	12.7	Up	3.38444e-134	9.6266e-133
comp37832_c0_seq1	922	0	226	0	6.62	12.69	Up	2.4304e-76	4.68717e-75
comp77218_c0_seq1	545	0	125	0	6.61	12.69	Up	1.45544e-42	1.93038e-41
comp88879_c0_seq2	367	0	78	0	6.59	12.69	Up	7.60588e-27	7.63856e-26
comp33990_c0_seq1	601	0	141	0	6.62	12.69	Up	6.48832e-48	9.26523e-47
comp71428_c0_seq1	216	0	40	0	6.62	12.69	Up	3.8855e-14	2.72396e-13
comp84920_c0_seq2	229	0	43	0	6.57	12.68	Up	3.8562e-15	2.80438e-14
comp93566_c1_seq11	964	0	234	0	6.54	12.68	Up	5.13154e-79	1.01168e-77
comp68008_c1_seq1	530	0	121	0	6.56	12.68	Up	3.16744e-41	4.11475e-40
comp56902_c0_seq1	1476	0	369	0	6.56	12.68	Up	3.6505e-124	9.80178e-123
comp86736_c0_seq1	373	0	80	0	6.55	12.68	Up	1.63039e-27	1.66269e-26
comp83920_c0_seq1	221	0	41	0	6.57	12.68	Up	1.79894e-14	1.2768e-13
comp162355_c0_seq1	1701	0	424	0	6.5	12.67	Up	1.47491e-142	4.41194e-141
comp89977_c0_seq7	1139	0	279	0	6.53	12.67	Up	4.58088e-94	1.0106e-92
comp103098_c1_seq1	419	0	91	0	6.5	12.67	Up	3.41644e-31	3.76056e-30
comp66414_c0_seq1	546	0	124	0	6.49	12.66	Up	3.14356e-42	4.14562e-41
comp86911_c0_seq1	387	0	82	0	6.48	12.66	Up	3.4949e-28	3.61359e-27
comp76654_c0_seq1	1235	0	302	0	6.49	12.66	Up	9.3129e-102	2.171e-100
comp82939_c0_seq1	329	0	67	0	6.4	12.64	Up	3.62968e-23	3.35084e-22
comp71428_c1_seq1	609	0	138	0	6.39	12.64	Up	6.5376e-47	9.21755e-46
comp64477_c0_seq1	702	0	162	0	6.4	12.64	Up	6.15354e-55	9.58063e-54
comp75151_c0_seq1	267	0	51	0	6.36	12.63	Up	8.14196e-18	6.46973e-17
comp58156_c0_seq1	1117	0	264	0	6.32	12.63	Up	4.75754e-89	1.01305e-87
comp161772_c0_seq1	1307	0	313	0	6.32	12.63	Up	1.9515e-105	4.66487e-104
comp68008_c0_seq1	454	0	98	0	6.35	12.63	Up	1.55802e-33	1.7875e-32
comp82727_c0_seq1	895	0	206	0	6.26	12.61	Up	1.18647e-69	2.15353e-68
comp72405_c0_seq1	234	0	42	0	6.23	12.61	Up	8.32892e-15	5.98655e-14
comp64290_c0_seq1	523	0	114	0	6.27	12.61	Up	6.94562e-39	8.72253e-38
comp104287_c2_seq1	320	0	63	0	6.23	12.61	Up	7.8992e-22	7.03603e-21
comp74226_c0_seq1	1863	0	446	0	6.23	12.61	Up	6.47634e-150	2.00462e-148
comp36505_c0_seq1	374	0	76	0	6.21	12.6	Up	3.5482e-26	3.51652e-25
comp70524_c0_seq1	1029	0	239	0	6.22	12.6	Up	1.0917e-80	2.18143e-79
comp61308_c0_seq1	446	0	94	0	6.22	12.6	Up	3.3907e-32	3.80502e-31
comp78476_c0_seq1	809	0	184	0	6.22	12.6	Up	2.70204e-62	4.55558e-61
comp98732_c1_seq2	1060	0	244	0	6.18	12.59	Up	2.32252e-82	4.71343e-81
comp60238_c0_seq3	827	0	187	0	6.17	12.59	Up	2.68166e-63	4.56519e-62
comp33877_c0_seq1	1042	0	240	0	6.17	12.59	Up	5.05446e-81	1.0128e-79
comp103394_c0_seq15	3064	0	731	0	6.11	12.58	Up	3.15576e-245	1.41839e-243
comp171126_c0_seq1	710	0	157	0	6.12	12.58	Up	2.89248e-53	4.41435e-52
comp34173_c0_seq1	476	0	100	0	6.13	12.58	Up	3.33976e-34	3.87837e-33
comp33193_c0_seq1	522	0	111	0	6.12	12.58	Up	6.99838e-38	8.66232e-37
comp74201_c0_seq1	1357	0	315	0	6.13	12.58	Up	4.18322e-106	1.00347e-104
comp86160_c0_seq1	2195	0	521	0	6.14	12.58	Up	5.36e-175	1.86201e-173
comp92631_c5_seq1	305	0	57	0	6.09	12.57	Up	8.01966e-20	6.75216e-19
comp90127_c0_seq5	1696	0	394	0	6.05	12.56	Up	1.59085e-132	4.47258e-131
comp62774_c0_seq2	428	0	87	0	6.04	12.56	Up	7.43516e-30	7.95204e-29
comp82555_c1_seq1	229	0	39	0	5.98	12.55	Up	8.3922e-14	5.80341e-13
comp83502_c0_seq1	360	0	70	0	5.99	12.55	Up	3.6023e-24	3.41048e-23
comp33251_c0_seq1	529	0	110	0	5.97	12.54	Up	1.51156e-37	1.85933e-36
comp36311_c0_seq1	573	0	120	0	5.95	12.54	Up	6.84128e-41	8.83777e-40
comp33695_c0_seq1	1049	0	233	0	5.97	12.54	Up	1.10835e-78	2.17883e-77
comp69217_c0_seq1	311	0	58	0	5.95	12.54	Up	3.71302e-20	3.16262e-19
comp57350_c0_seq1	872	0	190	0	5.94	12.54	Up	2.66144e-64	4.5805e-63
comp57494_c0_seq1	935	0	206	0	5.96	12.54	Up	1.18647e-69	2.15353e-68
comp74349_c0_seq1	300	0	55	0	5.9	12.53	Up	3.74122e-19	3.09199e-18
comp86597_c0_seq1	486	0	99	0	5.93	12.53	Up	7.21346e-34	8.33371e-33
comp72796_c1_seq1	304	0	56	0	5.91	12.53	Up	1.73215e-19	1.44457e-18
comp105204_c3_seq1	793	0	171	0	5.9	12.53	Up	6.01542e-58	9.67584e-57
comp63770_c0_seq1	503	0	103	0	5.93	12.53	Up	3.31458e-35	3.91405e-34
comp67069_c0_seq1	649	0	136	0	5.86	12.52	Up	3.04984e-46	4.25936e-45
comp103051_c0_seq1	788	0	168	0	5.87	12.52	Up	6.06112e-57	9.63812e-56
comp58230_c0_seq1	638	0	134	0	5.89	12.52	Up	1.42277e-45	1.96911e-44
comp76964_c0_seq1	501	0	101	0	5.84	12.51	Up	1.54627e-34	1.80581e-33
comp64944_c0_seq1	783	0	167	0	5.85	12.51	Up	1.30913e-56	2.07426e-55
comp77646_c0_seq2	778	0	165	0	5.85	12.51	Up	6.10716e-56	9.6088e-55
comp73414_c1_seq1	290	0	52	0	5.83	12.51	Up	3.76964e-18	3.02673e-17
comp33395_c0_seq1	719	0	152	0	5.85	12.51	Up	1.35961e-51	2.03676e-50
comp99935_c1_seq1	483	0	96	0	5.79	12.5	Up	7.26826e-33	8.25323e-32
comp97658_c0_seq2	1268	0	278	0	5.81	12.5	Up	9.89414e-94	2.17576e-92
comp190488_c0_seq1	369	0	70	0	5.81	12.5	Up	3.6023e-24	3.41048e-23
comp87519_c0_seq1	1774	0	396	0	5.81	12.5	Up	3.41014e-133	9.62332e-132
comp62328_c0_seq2	660	0	137	0	5.79	12.5	Up	1.41204e-46	1.9816e-45
comp33246_c0_seq1	504	0	101	0	5.8	12.5	Up	1.54627e-34	1.80581e-33
comp146201_c0_seq1	813	0	172	0	5.8	12.5	Up	2.78508e-58	4.49857e-57
comp68862_c1_seq1	1781	0	395	0	5.77	12.49	Up	7.36548e-133	2.07502e-131
comp189976_c0_seq1	1997	0	445	0	5.77	12.49	Up	1.39881e-149	4.31729e-148
comp87612_c0_seq1	416	0	79	0	5.75	12.49	Up	3.52144e-27	3.56535e-26
comp183071_c0_seq1	394	0	75	0	5.75	12.49	Up	7.66366e-26	7.53964e-25
comp82683_c0_seq1	314	0	57	0	5.77	12.49	Up	8.01966e-20	6.75216e-19
comp34102_c0_seq1	262	0	45	0	5.75	12.49	Up	8.26614e-16	6.15327e-15
comp164835_c0_seq1	1305	0	283	0	5.73	12.48	Up	2.10492e-95	4.68908e-94
comp98155_c0_seq4	1713	0	376	0	5.72	12.48	Up	1.66475e-126	4.53794e-125
comp33414_c0_seq1	1737	0	382	0	5.73	12.48	Up	1.63975e-128	4.52302e-127
comp33233_c0_seq1	801	0	167	0	5.7	12.48	Up	1.30913e-56	2.07426e-55
comp58127_c0_seq1	1843	0	406	0	5.72	12.48	Up	1.54342e-136	4.45146e-135
comp185646_c0_seq1	1709	0	371	0	5.66	12.47	Up	7.82518e-125	2.11203e-123
comp80895_c0_seq1	210	0	33	0	5.68	12.47	Up	8.52018e-12	5.4011e-11
comp33793_c0_seq1	426	0	81	0	5.66	12.47	Up	7.54854e-28	7.75376e-27
comp80883_c0_seq2	1232	0	264	0	5.68	12.47	Up	4.75754e-89	1.01305e-87
comp74302_c0_seq1	266	0	45	0	5.64	12.46	Up	8.26614e-16	6.15327e-15
comp81077_c0_seq1	848	0	175	0	5.64	12.46	Up	2.76408e-59	4.50965e-58
comp33989_c0_seq1	1139	0	241	0	5.65	12.46	Up	2.34016e-81	4.70294e-80
comp88310_c1_seq1	2084	0	455	0	5.65	12.46	Up	6.33096e-153	1.98451e-151
comp105204_c0_seq1	361	0	66	0	5.63	12.46	Up	7.83964e-23	7.16748e-22
comp52999_c0_seq1	472	0	91	0	5.64	12.46	Up	3.41644e-31	3.76056e-30
comp163096_c0_seq1	703	0	142	0	5.6	12.45	Up	3.00402e-48	4.31179e-47
comp96098_c0_seq5	608	0	121	0	5.61	12.45	Up	3.16744e-41	4.11475e-40
comp66794_c0_seq1	326	0	58	0	5.61	12.45	Up	3.71302e-20	3.16262e-19
comp37737_c0_seq1	728	0	148	0	5.61	12.45	Up	2.9589e-50	4.36225e-49
comp104374_c0_seq1	751	0	152	0	5.57	12.44	Up	1.35961e-51	2.03676e-50
comp81733_c0_seq1	458	0	86	0	5.52	12.43	Up	1.6059e-29	1.70554e-28
comp77246_c0_seq1	281	0	47	0	5.52	12.43	Up	1.77192e-16	1.34889e-15
comp61383_c0_seq1	289	0	49	0	5.51	12.43	Up	3.79828e-17	2.95484e-16
comp162599_c0_seq1	284	0	48	0	5.52	12.43	Up	8.20382e-17	6.31454e-16
comp35960_c0_seq1	2037	0	435	0	5.53	12.43	Up	3.09062e-146	9.40393e-145
comp85323_c1_seq1	550	0	106	0	5.52	12.43	Up	3.2896e-36	3.95656e-35
comp69496_c0_seq1	572	0	111	0	5.51	12.43	Up	6.99838e-38	8.66232e-37
comp34268_c0_seq1	435	0	80	0	5.45	12.41	Up	1.63039e-27	1.66269e-26
comp73017_c0_seq1	329	0	56	0	5.44	12.41	Up	1.73215e-19	1.44457e-18
comp105678_c1_seq1	359	0	63	0	5.44	12.41	Up	7.8992e-22	7.03603e-21
comp102503_c0_seq2	1414	0	290	0	5.41	12.4	Up	9.59912e-98	2.17572e-96
comp35629_c0_seq1	1095	0	222	0	5.41	12.4	Up	5.28924e-75	1.00946e-73
comp76330_c0_seq1	863	0	170	0	5.36	12.39	Up	1.29926e-57	2.08185e-56
comp84330_c0_seq1	343	0	59	0	5.35	12.39	Up	1.71909e-20	1.47713e-19
comp68862_c0_seq1	686	0	132	0	5.35	12.39	Up	6.6373e-45	9.09737e-44
comp194110_c0_seq1	996	0	198	0	5.37	12.39	Up	5.61936e-67	9.95819e-66
comp51770_c0_seq1	544	0	102	0	5.36	12.39	Up	7.15908e-35	8.40966e-34
comp87869_c0_seq7	1554	0	317	0	5.35	12.39	Up	8.9671e-107	2.1617e-105
comp61298_c0_seq1	2765	0	577	0	5.35	12.39	Up	1.00265e-193	3.77401e-192
comp94789_c2_seq1	407	0	73	0	5.38	12.39	Up	3.57516e-25	3.46767e-24
comp82453_c0_seq1	305	0	51	0	5.36	12.39	Up	8.14196e-18	6.46973e-17
comp56452_c0_seq1	1790	0	367	0	5.34	12.38	Up	1.70298e-123	4.55633e-122
comp92972_c0_seq1	566	0	106	0	5.33	12.38	Up	3.2896e-36	3.95656e-35
comp81325_c0_seq2	1404	0	284	0	5.32	12.38	Up	9.74552e-96	2.17517e-94
comp98720_c5_seq9	873	0	171	0	5.32	12.38	Up	6.01542e-58	9.67584e-57
comp60853_c0_seq1	730	0	141	0	5.33	12.38	Up	6.48832e-48	9.26523e-47
comp174329_c0_seq1	946	0	186	0	5.32	12.38	Up	5.79206e-63	9.83579e-62
comp84787_c0_seq1	432	0	77	0	5.29	12.37	Up	1.64278e-26	1.63879e-25
comp96156_c2_seq1	584	0	109	0	5.29	12.37	Up	3.2648e-37	3.99472e-36
comp74826_c0_seq1	703	0	134	0	5.28	12.37	Up	1.42277e-45	1.96911e-44
comp102859_c2_seq13	2311	0	475	0	5.3	12.37	Up	1.29686e-159	4.19442e-158
comp101372_c1_seq1	299	0	49	0	5.28	12.37	Up	3.79828e-17	2.95484e-16
comp72857_c0_seq1	437	0	78	0	5.29	12.37	Up	7.60588e-27	7.63856e-26
comp86961_c1_seq1	533	0	98	0	5.28	12.37	Up	1.55802e-33	1.7875e-32
comp35833_c0_seq1	791	0	151	0	5.25	12.36	Up	2.93658e-51	4.38561e-50
comp64026_c0_seq1	296	0	48	0	5.24	12.36	Up	8.20382e-17	6.31454e-16
comp99353_c0_seq11	927	0	181	0	5.27	12.36	Up	2.72256e-61	4.54134e-60
comp33636_c0_seq1	708	0	134	0	5.24	12.36	Up	1.42277e-45	1.96911e-44
comp94549_c1_seq1	411	0	72	0	5.25	12.36	Up	7.72188e-25	7.43795e-24
comp96957_c1_seq1	699	0	132	0	5.24	12.36	Up	6.6373e-45	9.09737e-44
comp185380_c0_seq1	1643	0	328	0	5.21	12.35	Up	1.87903e-110	4.63596e-109
comp51071_c0_seq1	417	0	72	0	5.21	12.35	Up	7.72188e-25	7.43795e-24
comp171750_c0_seq1	671	0	126	0	5.23	12.35	Up	6.73852e-43	8.97777e-42
comp52393_c0_seq2	323	0	53	0	5.18	12.34	Up	1.74531e-18	1.41364e-17
comp105204_c2_seq2	1135	0	220	0	5.16	12.33	Up	2.46746e-74	4.67655e-73
comp200067_c0_seq1	588	0	107	0	5.15	12.33	Up	1.52305e-36	1.84452e-35
comp90704_c1_seq1	694	0	127	0	5.12	12.32	Up	3.11986e-43	4.17657e-42
comp168740_c0_seq1	994	0	189	0	5.11	12.32	Up	5.7484e-64	9.85391e-63
comp105200_c0_seq1	327	0	53	0	5.1	12.32	Up	1.74531e-18	1.41364e-17
comp84932_c0_seq2	778	0	145	0	5.13	12.32	Up	2.98138e-49	4.34265e-48
comp68476_c0_seq1	1238	0	239	0	5.11	12.32	Up	1.0917e-80	2.18143e-79
comp66294_c0_seq1	412	0	70	0	5.09	12.31	Up	3.6023e-24	3.41048e-23
comp105794_c0_seq12	1765	0	343	0	5.07	12.31	Up	1.80926e-115	4.6073e-114
comp171928_c0_seq1	275	0	42	0	5.04	12.3	Up	8.32892e-15	5.98655e-14
comp61093_c0_seq1	776	0	143	0	5.06	12.3	Up	1.39083e-48	2.00588e-47
comp36259_c0_seq1	2393	0	465	0	5.01	12.29	Up	2.86538e-156	9.13402e-155
comp36182_c0_seq1	742	0	135	0	5.01	12.29	Up	6.58726e-46	9.16566e-45
comp84218_c0_seq2	1218	0	229	0	5	12.29	Up	2.41208e-77	4.68969e-76
comp76994_c0_seq1	954	0	177	0	5	12.29	Up	5.92506e-60	9.72801e-59
comp88857_c0_seq1	1937	0	372	0	4.98	12.28	Up	3.62298e-125	9.79604e-124
comp202841_c0_seq1	1321	0	249	0	4.97	12.28	Up	4.941e-84	1.01479e-82
comp89577_c2_seq1	329	0	52	0	4.97	12.28	Up	3.76964e-18	3.02673e-17
comp100888_c1_seq1	426	0	71	0	4.99	12.28	Up	1.66783e-24	1.59426e-23
comp96970_c0_seq2	1206	0	225	0	4.97	12.28	Up	5.24938e-76	1.00953e-74
comp71212_c0_seq1	682	0	122	0	4.97	12.28	Up	1.46649e-41	1.918e-40
comp34341_c0_seq1	1141	0	213	0	4.97	12.28	Up	5.4107e-72	1.00474e-70
comp210974_c0_seq1	568	0	99	0	4.98	12.28	Up	7.21346e-34	8.33371e-33
comp71511_c0_seq1	1174	0	218	0	4.95	12.27	Up	1.15109e-73	2.1699e-72
comp84537_c0_seq1	300	0	46	0	4.94	12.27	Up	3.82714e-16	2.88355e-15
comp81183_c0_seq2	336	0	53	0	4.93	12.27	Up	1.74531e-18	1.41364e-17
comp88810_c0_seq1	531	0	91	0	4.92	12.26	Up	3.41644e-31	3.76056e-30
comp78572_c1_seq1	304	0	46	0	4.9	12.26	Up	3.82714e-16	2.88355e-15
comp93500_c0_seq3	580	0	100	0	4.89	12.26	Up	3.33976e-34	3.87837e-33
comp69657_c0_seq1	429	0	71	0	4.92	12.26	Up	1.66783e-24	1.59426e-23
comp176492_c0_seq1	337	0	53	0	4.92	12.26	Up	1.74531e-18	1.41364e-17
comp77981_c0_seq2	869	0	157	0	4.91	12.26	Up	2.89248e-53	4.41435e-52
comp100489_c0_seq1	872	0	156	0	4.86	12.25	Up	6.2474e-53	9.49787e-52
comp91931_c1_seq1	300	0	45	0	4.83	12.24	Up	8.26614e-16	6.15327e-15
comp56612_c0_seq1	482	0	80	0	4.84	12.24	Up	1.63039e-27	1.66269e-26
comp90719_c0_seq1	555	0	94	0	4.83	12.24	Up	3.3907e-32	3.80502e-31
comp73492_c0_seq1	416	0	67	0	4.84	12.24	Up	3.62968e-23	3.35084e-22
comp94309_c1_seq1	786	0	139	0	4.85	12.24	Up	3.02684e-47	4.28569e-46
comp33294_c0_seq1	279	0	41	0	4.83	12.24	Up	1.79894e-14	1.2768e-13
comp85401_c0_seq1	231	0	32	0	4.83	12.24	Up	1.84025e-11	1.14772e-10
comp202106_c0_seq1	1121	0	204	0	4.85	12.24	Up	5.53494e-69	9.98611e-68
comp67046_c0_seq1	643	0	110	0	4.79	12.23	Up	1.51156e-37	1.85933e-36
comp105961_c1_seq1	323	0	49	0	4.79	12.23	Up	3.79828e-17	2.95484e-16
comp79901_c0_seq1	339	0	52	0	4.79	12.23	Up	3.76964e-18	3.02673e-17
comp87971_c0_seq1	1719	0	316	0	4.79	12.23	Up	1.93678e-106	4.65632e-105
comp59037_c0_seq1	784	0	136	0	4.78	12.22	Up	3.04984e-46	4.25936e-45
comp64636_c0_seq1	766	0	133	0	4.78	12.22	Up	3.073e-45	4.23319e-44
comp86649_c0_seq3	518	0	86	0	4.78	12.22	Up	1.6059e-29	1.70554e-28
comp35759_c0_seq1	1119	0	199	0	4.74	12.21	Up	2.6017e-67	4.62632e-66
comp76688_c0_seq1	899	0	156	0	4.73	12.21	Up	6.2474e-53	9.49787e-52
comp201622_c0_seq1	1813	0	331	0	4.75	12.21	Up	1.86487e-111	4.62908e-110
comp101714_c2_seq1	218	0	29	0	4.74	12.21	Up	1.85423e-10	1.10001e-09
comp81528_c0_seq2	1998	0	365	0	4.74	12.21	Up	7.9445e-123	2.11878e-121
comp163670_c0_seq1	687	0	117	0	4.73	12.21	Up	6.89326e-40	8.77687e-39
comp88663_c0_seq2	622	0	105	0	4.75	12.21	Up	7.1051e-36	8.49947e-35
comp73522_c0_seq1	1032	0	183	0	4.75	12.21	Up	5.83606e-62	9.79557e-61
comp204196_c0_seq1	682	0	116	0	4.73	12.21	Up	1.48886e-39	1.8839e-38
comp62677_c2_seq1	463	0	75	0	4.75	12.21	Up	7.66366e-26	7.53964e-25
comp75664_c0_seq1	964	0	168	0	4.69	12.2	Up	6.06112e-57	9.63812e-56
comp87228_c0_seq2	697	0	118	0	4.72	12.2	Up	3.1915e-40	4.08432e-39
comp206240_c0_seq1	1399	0	250	0	4.7	12.2	Up	2.28764e-84	4.70738e-83
comp66259_c0_seq1	409	0	64	0	4.69	12.2	Up	3.65724e-22	3.28874e-21
comp175720_c0_seq1	2438	0	447	0	4.72	12.2	Up	2.99848e-150	9.29838e-149
comp141782_c0_seq1	393	0	61	0	4.69	12.2	Up	3.68502e-21	3.22491e-20
comp35316_c0_seq1	654	0	110	0	4.7	12.2	Up	1.51156e-37	1.85933e-36
comp195967_c0_seq1	1059	0	187	0	4.72	12.2	Up	2.68166e-63	4.56519e-62
comp46822_c0_seq1	441	0	70	0	4.69	12.2	Up	3.6023e-24	3.41048e-23
comp182601_c0_seq1	917	0	160	0	4.72	12.2	Up	2.87068e-54	4.4305e-53
comp175896_c0_seq1	2092	0	377	0	4.66	12.19	Up	7.70762e-127	2.10598e-125
comp60981_c0_seq1	941	0	163	0	4.67	12.19	Up	2.84902e-55	4.45184e-54
comp88452_c0_seq2	924	0	160	0	4.68	12.19	Up	2.87068e-54	4.4305e-53
comp101561_c1_seq1	340	0	51	0	4.68	12.19	Up	8.14196e-18	6.46973e-17
comp92102_c0_seq1	922	0	159	0	4.66	12.19	Up	6.2003e-54	9.53606e-53
comp34685_c0_seq1	1110	0	194	0	4.66	12.19	Up	1.22293e-65	2.13823e-64
comp89035_c0_seq4	694	0	116	0	4.65	12.18	Up	1.48886e-39	1.8839e-38
comp77065_c0_seq1	1737	0	310	0	4.65	12.18	Up	1.96632e-104	4.66548e-103
comp83548_c0_seq1	415	0	64	0	4.65	12.18	Up	3.65724e-22	3.28874e-21
comp37755_c0_seq1	698	0	117	0	4.65	12.18	Up	6.89326e-40	8.77687e-39
comp35918_c0_seq1	320	0	47	0	4.65	12.18	Up	1.77192e-16	1.34889e-15
comp46490_c0_seq1	387	0	59	0	4.62	12.17	Up	1.71909e-20	1.47713e-19
comp54748_c0_seq1	306	0	44	0	4.6	12.17	Up	1.78538e-15	1.31286e-14
comp90348_c0_seq1	775	0	129	0	4.6	12.17	Up	6.68772e-44	9.04296e-43
comp205166_c0_seq1	2069	0	369	0	4.61	12.17	Up	3.6505e-124	9.80178e-123
comp89654_c2_seq1	596	0	97	0	4.6	12.17	Up	3.36512e-33	3.84085e-32
comp88626_c2_seq1	453	0	70	0	4.61	12.17	Up	3.6023e-24	3.41048e-23
comp76935_c0_seq4	820	0	138	0	4.59	12.16	Up	6.5376e-47	9.21755e-46
comp91253_c0_seq2	3379	0	605	0	4.57	12.16	Up	4.33652e-203	1.69063e-201
comp60901_c0_seq1	657	0	108	0	4.59	12.16	Up	7.05154e-37	8.58689e-36
comp234555_c0_seq1	812	0	136	0	4.58	12.16	Up	3.04984e-46	4.25936e-45
comp34527_c0_seq1	1341	0	231	0	4.56	12.15	Up	5.17052e-78	1.01181e-76
comp84515_c1_seq1	426	0	65	0	4.54	12.15	Up	1.69327e-22	1.53522e-21
comp97767_c0_seq1	3044	0	542	0	4.56	12.15	Up	5.08346e-182	1.82534e-180
comp68362_c0_seq1	1060	0	180	0	4.54	12.15	Up	5.8804e-61	9.77517e-60
comp57731_c0_seq1	1018	0	172	0	4.53	12.15	Up	2.78508e-58	4.49857e-57
comp184688_c0_seq1	2058	0	362	0	4.55	12.15	Up	8.00486e-122	2.12321e-120
comp167098_c0_seq1	225	0	29	0	4.54	12.15	Up	1.85423e-10	1.10001e-09
comp207724_c0_seq1	834	0	138	0	4.51	12.14	Up	6.5376e-47	9.21755e-46
comp36102_c0_seq1	2256	0	394	0	4.51	12.14	Up	1.59085e-132	4.47258e-131
comp77218_c1_seq1	266	0	36	0	4.51	12.14	Up	8.45594e-13	5.6032e-12
comp77330_c0_seq1	279	0	38	0	4.51	12.14	Up	1.81261e-13	1.23648e-12
comp34963_c0_seq1	1742	0	300	0	4.48	12.13	Up	4.34454e-101	1.00826e-99
comp71159_c0_seq1	1732	0	298	0	4.48	12.13	Up	2.02676e-100	4.68483e-99
comp132263_c0_seq1	227	0	29	0	4.48	12.13	Up	1.85423e-10	1.10001e-09
comp73954_c1_seq1	852	0	140	0	4.47	12.13	Up	1.4014e-47	1.99286e-46
comp104273_c0_seq1	290	0	40	0	4.48	12.13	Up	3.8855e-14	2.72396e-13
comp58664_c0_seq1	593	0	94	0	4.48	12.13	Up	3.3907e-32	3.80502e-31
comp60647_c0_seq1	1245	0	211	0	4.49	12.13	Up	2.52412e-71	4.65671e-70
comp89010_c0_seq3	1526	0	261	0	4.48	12.13	Up	4.79368e-88	1.01514e-86
comp96129_c0_seq3	387	0	57	0	4.47	12.13	Up	8.01966e-20	6.75216e-19
comp95138_c0_seq1	3145	0	549	0	4.46	12.12	Up	2.31824e-184	8.4044e-183
comp76377_c0_seq1	580	0	91	0	4.45	12.12	Up	3.41644e-31	3.76056e-30
comp67207_c0_seq1	1460	0	247	0	4.44	12.12	Up	2.305e-83	4.71282e-82
comp34505_c0_seq1	1708	0	291	0	4.44	12.12	Up	4.4443e-98	1.01023e-96
comp91178_c0_seq8	1056	0	175	0	4.45	12.12	Up	2.76408e-59	4.50965e-58
comp101050_c2_seq21	1131	0	189	0	4.45	12.12	Up	5.7484e-64	9.85391e-63
comp79482_c0_seq1	646	0	102	0	4.42	12.11	Up	7.15908e-35	8.40966e-34
comp61938_c0_seq1	241	0	31	0	4.42	12.11	Up	3.97472e-11	2.44091e-10
comp75682_c0_seq1	470	0	71	0	4.42	12.11	Up	1.66783e-24	1.59426e-23
comp56187_c1_seq1	396	0	58	0	4.42	12.11	Up	3.71302e-20	3.16262e-19
comp72272_c0_seq1	1109	0	183	0	4.42	12.11	Up	5.83606e-62	9.79557e-61
comp61392_c0_seq1	962	0	157	0	4.4	12.1	Up	2.89248e-53	4.41435e-52
comp99043_c1_seq1	254	0	33	0	4.39	12.1	Up	8.52018e-12	5.4011e-11
comp94347_c3_seq1	231	0	29	0	4.38	12.1	Up	1.85423e-10	1.10001e-09
comp210240_c0_seq1	513	0	78	0	4.39	12.1	Up	7.60588e-27	7.63856e-26
comp84635_c1_seq1	301	0	41	0	4.38	12.1	Up	1.79894e-14	1.2768e-13
comp84603_c0_seq1	271	0	35	0	4.39	12.1	Up	1.82638e-12	1.19372e-11
comp33215_c0_seq1	676	0	106	0	4.38	12.1	Up	3.2896e-36	3.95656e-35
comp86907_c1_seq6	1089	0	178	0	4.36	12.09	Up	2.74324e-60	4.52568e-59
comp100614_c0_seq1	279	0	36	0	4.35	12.09	Up	8.45594e-13	5.6032e-12
comp34558_c0_seq1	762	0	121	0	4.37	12.09	Up	3.16744e-41	4.11475e-40
comp59264_c0_seq1	332	0	46	0	4.35	12.09	Up	3.82714e-16	2.88355e-15
comp58747_c0_seq1	946	0	153	0	4.36	12.09	Up	6.29486e-52	9.46959e-51
comp208285_c0_seq1	867	0	139	0	4.35	12.09	Up	3.02684e-47	4.28569e-46
comp92765_c0_seq1	1708	0	284	0	4.35	12.09	Up	9.74552e-96	2.17517e-94
comp230775_c0_seq1	1507	0	250	0	4.36	12.09	Up	2.28764e-84	4.70738e-83
comp77227_c1_seq1	267	0	35	0	4.36	12.09	Up	1.82638e-12	1.19372e-11
comp60535_c0_seq1	1064	0	173	0	4.35	12.09	Up	1.28946e-58	2.09177e-57
comp61569_c0_seq1	1185	0	193	0	4.32	12.08	Up	2.64138e-65	4.60281e-64
comp104122_c0_seq1	806	0	127	0	4.33	12.08	Up	3.11986e-43	4.17657e-42
comp60687_c0_seq1	526	0	79	0	4.32	12.08	Up	3.52144e-27	3.56535e-26
comp93989_c0_seq1	491	0	73	0	4.32	12.08	Up	3.57516e-25	3.46767e-24
comp59129_c0_seq1	1192	0	194	0	4.32	12.08	Up	1.22293e-65	2.13823e-64
comp81664_c1_seq3	328	0	45	0	4.32	12.08	Up	8.26614e-16	6.15327e-15
comp89178_c0_seq3	519	0	77	0	4.33	12.08	Up	1.64278e-26	1.63879e-25
comp36111_c0_seq1	391	0	56	0	4.33	12.08	Up	1.73215e-19	1.44457e-18
comp74257_c0_seq4	1324	0	217	0	4.32	12.08	Up	2.48622e-73	4.67036e-72
comp35685_c0_seq1	959	0	153	0	4.3	12.07	Up	6.29486e-52	9.46959e-51
comp58465_c0_seq1	400	0	57	0	4.29	12.07	Up	8.01966e-20	6.75216e-19
comp207456_c0_seq1	1323	0	216	0	4.31	12.07	Up	5.36992e-73	1.00635e-71
comp228963_c0_seq1	699	0	108	0	4.29	12.07	Up	7.05154e-37	8.58689e-36
comp77710_c1_seq1	808	0	126	0	4.29	12.07	Up	6.73852e-43	8.97777e-42
comp81003_c0_seq1	336	0	46	0	4.28	12.06	Up	3.82714e-16	2.88355e-15
comp76622_c0_seq1	852	0	134	0	4.28	12.06	Up	1.42277e-45	1.96911e-44
comp76628_c0_seq1	319	0	43	0	4.27	12.06	Up	3.8562e-15	2.80438e-14
comp67410_c0_seq1	894	0	141	0	4.27	12.06	Up	6.48832e-48	9.26523e-47
comp34265_c0_seq1	332	0	45	0	4.25	12.05	Up	8.26614e-16	6.15327e-15
comp36138_c0_seq2	1464	0	236	0	4.23	12.05	Up	1.09999e-79	2.17891e-78
comp61778_c0_seq1	689	0	105	0	4.23	12.05	Up	7.1051e-36	8.49947e-35
comp203289_c0_seq1	487	0	71	0	4.24	12.05	Up	1.66783e-24	1.59426e-23
comp86170_c0_seq1	623	0	94	0	4.24	12.05	Up	3.3907e-32	3.80502e-31
comp190486_c0_seq1	895	0	140	0	4.24	12.05	Up	1.4014e-47	1.99286e-46
comp68362_c1_seq1	441	0	63	0	4.23	12.05	Up	7.8992e-22	7.03603e-21
comp74549_c0_seq1	321	0	43	0	4.24	12.05	Up	3.8562e-15	2.80438e-14
comp89566_c0_seq1	220	0	26	0	4.2	12.04	Up	1.86832e-09	1.04943e-08
comp86235_c1_seq1	466	0	67	0	4.21	12.04	Up	3.62968e-23	3.35084e-22
comp35058_c0_seq1	1366	0	219	0	4.22	12.04	Up	5.32942e-74	1.00754e-72
comp66549_c0_seq1	296	0	38	0	4.21	12.04	Up	1.81261e-13	1.23648e-12
comp90109_c2_seq1	334	0	45	0	4.22	12.04	Up	8.26614e-16	6.15327e-15
comp89481_c0_seq3	1588	0	256	0	4.22	12.04	Up	2.25326e-86	4.71069e-85
comp67962_c0_seq1	299	0	39	0	4.2	12.04	Up	8.3922e-14	5.80341e-13
comp83393_c0_seq1	1293	0	205	0	4.19	12.03	Up	2.56262e-69	4.63458e-68
comp95130_c0_seq1	2212	0	357	0	4.17	12.03	Up	3.76268e-120	9.8723e-119
comp87819_c0_seq1	681	0	102	0	4.17	12.03	Up	7.15908e-35	8.40966e-34
comp56187_c0_seq1	1703	0	274	0	4.19	12.03	Up	2.15324e-92	4.68644e-91
comp213162_c0_seq1	486	0	70	0	4.19	12.03	Up	3.6023e-24	3.41048e-23
comp58281_c0_seq1	1233	0	195	0	4.19	12.03	Up	5.66204e-66	9.93673e-65
comp200534_c0_seq1	1798	0	290	0	4.19	12.03	Up	9.59912e-98	2.17572e-96
comp35283_c0_seq1	1486	0	236	0	4.16	12.02	Up	1.09999e-79	2.17891e-78
comp209416_c0_seq1	2063	0	332	0	4.16	12.02	Up	8.63414e-112	2.14853e-110
comp85040_c0_seq1	479	0	68	0	4.14	12.02	Up	1.6805e-23	1.56435e-22
comp65900_c0_seq1	496	0	71	0	4.15	12.02	Up	1.66783e-24	1.59426e-23
comp79068_c1_seq1	561	0	82	0	4.16	12.02	Up	3.4949e-28	3.61359e-27
comp46346_c0_seq1	758	0	114	0	4.14	12.02	Up	6.94562e-39	8.72253e-38
comp197842_c0_seq1	846	0	129	0	4.15	12.02	Up	6.68772e-44	9.04296e-43
comp35628_c0_seq1	1444	0	227	0	4.13	12.01	Up	1.12525e-76	2.17709e-75
comp36154_c0_seq1	809	0	122	0	4.12	12.01	Up	1.46649e-41	1.918e-40
comp200995_c0_seq1	941	0	144	0	4.13	12.01	Up	6.4394e-49	9.3326e-48
comp90917_c0_seq1	800	0	119	0	4.09	12	Up	1.47763e-40	1.90086e-39
comp73115_c0_seq1	366	0	49	0	4.11	12	Up	3.79828e-17	2.95484e-16
comp79389_c1_seq1	211	0	24	0	4.1	12	Up	8.71582e-09	4.68249e-08
comp60406_c0_seq1	1090	0	168	0	4.11	12	Up	6.06112e-57	9.63812e-56
comp183626_c0_seq1	1072	0	164	0	4.1	12	Up	1.31907e-55	2.06932e-54
comp78633_c1_seq1	205	0	23	0	4.09	12	Up	1.88251e-08	9.90468e-08
comp77372_c2_seq1	398	0	53	0	4.08	11.99	Up	1.74531e-18	1.41364e-17
comp51079_c0_seq1	257	0	31	0	4.06	11.99	Up	3.97472e-11	2.44091e-10
comp82923_c0_seq1	1939	0	303	0	4.06	11.99	Up	4.31178e-102	1.00796e-100
comp102841_c1_seq1	639	0	93	0	4.08	11.99	Up	7.32348e-32	8.16744e-31
comp94787_c0_seq2	412	0	56	0	4.07	11.99	Up	1.73215e-19	1.44457e-18
comp86065_c0_seq3	1278	0	195	0	4.04	11.98	Up	5.66204e-66	9.93673e-65
comp76774_c0_seq1	232	0	27	0	4.05	11.98	Up	8.65012e-10	4.95133e-09
comp34242_c0_seq1	314	0	40	0	4.05	11.98	Up	3.8855e-14	2.72396e-13
comp60188_c0_seq1	2730	0	431	0	4.05	11.98	Up	6.72608e-145	2.03219e-143
comp103451_c0_seq1	676	0	98	0	4.04	11.98	Up	1.55802e-33	1.7875e-32
comp206303_c0_seq1	1099	0	167	0	4.05	11.98	Up	1.30913e-56	2.07426e-55
comp80778_c1_seq1	339	0	44	0	4.05	11.98	Up	1.78538e-15	1.31286e-14
comp60038_c0_seq1	1788	0	276	0	4.03	11.98	Up	4.61568e-93	1.01028e-91
comp84785_c0_seq1	417	0	56	0	4.01	11.97	Up	1.73215e-19	1.44457e-18
comp92730_c0_seq1	1723	0	265	0	4.01	11.97	Up	2.20268e-89	4.70026e-88
comp74563_c1_seq1	313	0	39	0	4	11.97	Up	8.3922e-14	5.80341e-13
comp101325_c0_seq1	228	0	26	0	4	11.97	Up	1.86832e-09	1.04943e-08
comp141315_c0_seq1	848	0	124	0	3.98	11.96	Up	3.14356e-42	4.14562e-41
comp37304_c0_seq1	202	0	21	0	3.99	11.96	Up	8.78204e-08	4.40768e-07
comp100616_c0_seq4	445	0	60	0	3.98	11.96	Up	7.9592e-21	6.9028e-20
comp100226_c0_seq6	1583	0	241	0	3.98	11.96	Up	2.34016e-81	4.70294e-80
comp69807_c0_seq1	823	0	120	0	3.99	11.96	Up	6.84128e-41	8.83777e-40
comp235495_c0_seq1	603	0	84	0	3.98	11.96	Up	7.49164e-29	7.85068e-28
comp75330_c0_seq1	1203	0	181	0	3.99	11.96	Up	2.72256e-61	4.54134e-60
comp35771_c0_seq1	1225	0	183	0	3.96	11.95	Up	5.83606e-62	9.79557e-61
comp48804_c0_seq1	387	0	50	0	3.97	11.95	Up	1.75856e-17	1.38343e-16
comp224359_c0_seq1	1603	0	243	0	3.96	11.95	Up	5.01636e-82	1.0149e-80
comp60739_c0_seq1	3091	0	476	0	3.95	11.95	Up	6.00432e-160	1.94657e-158
comp97104_c1_seq1	229	0	26	0	3.97	11.95	Up	1.86832e-09	1.04943e-08
comp94436_c1_seq2	1034	0	152	0	3.94	11.94	Up	1.35961e-51	2.03676e-50
comp97326_c1_seq1	204	0	22	0	3.94	11.94	Up	4.06598e-08	2.09119e-07
comp54377_c0_seq1	348	0	44	0	3.92	11.94	Up	1.78538e-15	1.31286e-14
comp64144_c1_seq1	218	0	24	0	3.92	11.94	Up	8.71582e-09	4.68249e-08
comp94606_c1_seq3	1617	0	242	0	3.92	11.94	Up	1.08347e-81	2.18383e-80
comp87862_c0_seq1	2831	0	434	0	3.93	11.94	Up	6.67538e-146	2.02786e-144
comp52272_c0_seq1	204	0	22	0	3.94	11.94	Up	4.06598e-08	2.09119e-07
comp230996_c0_seq1	1356	0	203	0	3.94	11.94	Up	1.19548e-68	2.15069e-67
comp71112_c0_seq1	218	0	24	0	3.92	11.94	Up	8.71582e-09	4.68249e-08
comp110890_c0_seq1	224	0	25	0	3.94	11.94	Up	4.03534e-09	2.21693e-08
comp83314_c0_seq2	506	0	69	0	3.94	11.94	Up	7.78054e-24	7.30741e-23
comp58230_c1_seq1	392	0	51	0	3.93	11.94	Up	8.14196e-18	6.46973e-17
comp93975_c0_seq1	311	0	38	0	3.9	11.93	Up	1.81261e-13	1.23648e-12
comp35111_c0_seq1	1698	0	255	0	3.91	11.93	Up	4.86678e-86	1.01506e-84
comp69751_c0_seq1	297	0	36	0	3.91	11.93	Up	8.45594e-13	5.6032e-12
comp48949_c0_seq1	271	0	32	0	3.91	11.93	Up	1.84025e-11	1.14772e-10
comp66670_c0_seq1	907	0	131	0	3.91	11.93	Up	1.43357e-44	1.95495e-43
comp240329_c0_seq1	1161	0	170	0	3.89	11.93	Up	1.29926e-57	2.08185e-56
comp73105_c0_seq1	279	0	33	0	3.89	11.93	Up	8.52018e-12	5.4011e-11
comp56234_c0_seq1	616	0	85	0	3.88	11.92	Up	3.46856e-29	3.65925e-28
comp75775_c0_seq1	1206	0	176	0	3.88	11.92	Up	1.27974e-59	2.09428e-58
comp188136_c0_seq1	911	0	130	0	3.88	11.92	Up	3.09634e-44	4.20492e-43
comp34733_c0_seq1	600	0	82	0	3.86	11.91	Up	3.4949e-28	3.61359e-27
comp105604_c1_seq1	228	0	25	0	3.84	11.91	Up	4.03534e-09	2.21693e-08
comp96091_c0_seq1	1255	0	182	0	3.85	11.91	Up	1.26052e-61	2.1089e-60
comp72287_c0_seq1	551	0	74	0	3.84	11.91	Up	1.65526e-25	1.6158e-24
comp93377_c0_seq2	1717	0	253	0	3.85	11.91	Up	2.27038e-85	4.71115e-84
comp98793_c0_seq4	1044	0	150	0	3.85	11.91	Up	6.34266e-51	9.42936e-50
comp55072_c0_seq1	2345	0	351	0	3.86	11.91	Up	3.82006e-118	9.91056e-117
comp61882_c0_seq1	541	0	72	0	3.81	11.9	Up	7.72188e-25	7.43795e-24
comp34972_c0_seq1	1034	0	147	0	3.81	11.9	Up	6.39086e-50	9.37326e-49
comp202589_c0_seq1	559	0	75	0	3.82	11.9	Up	7.66366e-26	7.53964e-25
comp97255_c1_seq1	276	0	31	0	3.81	11.9	Up	3.97472e-11	2.44091e-10
comp72109_c0_seq1	627	0	85	0	3.81	11.9	Up	3.46856e-29	3.65925e-28
comp59976_c0_seq1	1145	0	165	0	3.83	11.9	Up	6.10716e-56	9.6088e-55
comp89051_c0_seq2	673	0	92	0	3.81	11.9	Up	1.58178e-31	1.75354e-30
comp73160_c0_seq1	705	0	97	0	3.82	11.9	Up	3.36512e-33	3.84085e-32
comp34929_c0_seq1	793	0	111	0	3.83	11.9	Up	6.99838e-38	8.66232e-37
comp67834_c0_seq1	1581	0	229	0	3.79	11.89	Up	2.41208e-77	4.68969e-76
comp72366_c0_seq1	1614	0	234	0	3.79	11.89	Up	5.13154e-79	1.01168e-77
comp88017_c0_seq3	680	0	93	0	3.8	11.89	Up	7.32348e-32	8.16744e-31
comp93946_c0_seq1	244	0	27	0	3.79	11.89	Up	8.65012e-10	4.95133e-09
comp59838_c0_seq1	1576	0	227	0	3.77	11.88	Up	1.12525e-76	2.17709e-75
comp63416_c0_seq1	231	0	25	0	3.78	11.88	Up	4.03534e-09	2.21693e-08
comp223363_c0_seq1	977	0	137	0	3.77	11.88	Up	1.41204e-46	1.9816e-45
comp84400_c0_seq1	899	0	125	0	3.77	11.88	Up	1.45544e-42	1.93038e-41
comp34345_c0_seq1	1009	0	142	0	3.78	11.88	Up	3.00402e-48	4.31179e-47
comp35035_c0_seq1	292	0	34	0	3.78	11.88	Up	3.94476e-12	2.54383e-11
comp156270_c0_seq1	1047	0	148	0	3.78	11.88	Up	2.9589e-50	4.36225e-49
comp82707_c0_seq1	305	0	36	0	3.78	11.88	Up	8.45594e-13	5.6032e-12
comp80054_c0_seq1	398	0	49	0	3.78	11.88	Up	3.79828e-17	2.95484e-16
comp37800_c0_seq1	266	0	30	0	3.76	11.88	Up	8.5849e-11	5.18262e-10
comp90848_c1_seq1	869	0	120	0	3.75	11.87	Up	6.84128e-41	8.83777e-40
comp91150_c0_seq1	771	0	104	0	3.74	11.87	Up	1.53462e-35	1.8239e-34
comp60197_c0_seq1	542	0	71	0	3.75	11.87	Up	1.66783e-24	1.59426e-23
comp83504_c1_seq1	737	0	100	0	3.74	11.87	Up	3.33976e-34	3.87837e-33
comp77186_c0_seq1	548	0	72	0	3.75	11.87	Up	7.72188e-25	7.43795e-24
comp105744_c0_seq3	689	0	92	0	3.75	11.87	Up	1.58178e-31	1.75354e-30
comp74621_c0_seq2	1131	0	159	0	3.74	11.87	Up	6.2003e-54	9.53606e-53
comp95029_c0_seq13	1829	0	262	0	3.74	11.87	Up	2.21942e-88	4.70662e-87
comp98732_c0_seq1	468	0	60	0	3.75	11.87	Up	7.9592e-21	6.9028e-20
comp105812_c0_seq1	685	0	92	0	3.73	11.86	Up	1.58178e-31	1.75354e-30
comp56788_c0_seq1	248	0	27	0	3.71	11.86	Up	8.65012e-10	4.95133e-09
comp99418_c1_seq23	2566	0	371	0	3.71	11.86	Up	7.82518e-125	2.11203e-123
comp99313_c4_seq1	784	0	106	0	3.71	11.86	Up	3.2896e-36	3.95656e-35
comp56314_c0_seq1	281	0	32	0	3.73	11.86	Up	1.84025e-11	1.14772e-10
comp78476_c1_seq1	657	0	86	0	3.7	11.85	Up	1.6059e-29	1.70554e-28
comp45026_c0_seq1	1805	0	255	0	3.68	11.85	Up	4.86678e-86	1.01506e-84
comp65387_c0_seq1	270	0	30	0	3.69	11.85	Up	8.5849e-11	5.18262e-10
comp40288_c0_seq1	1180	0	164	0	3.69	11.85	Up	1.31907e-55	2.06932e-54
comp211646_c0_seq1	597	0	78	0	3.69	11.85	Up	7.60588e-27	7.63856e-26
comp227043_c0_seq1	1005	0	138	0	3.69	11.85	Up	6.5376e-47	9.21755e-46
comp36380_c0_seq1	278	0	31	0	3.67	11.84	Up	3.97472e-11	2.44091e-10
comp223016_c0_seq1	1738	0	244	0	3.66	11.84	Up	2.32252e-82	4.71343e-81
comp59766_c0_seq1	812	0	109	0	3.67	11.84	Up	3.2648e-37	3.99472e-36
comp84329_c0_seq1	656	0	86	0	3.67	11.84	Up	1.6059e-29	1.70554e-28
comp58948_c0_seq1	559	0	71	0	3.67	11.84	Up	1.66783e-24	1.59426e-23
comp38445_c0_seq1	215	0	22	0	3.66	11.84	Up	4.06598e-08	2.09119e-07
comp100924_c0_seq1	1169	0	161	0	3.67	11.84	Up	1.32909e-54	2.05971e-53
comp37118_c0_seq1	499	1	3151	0.05	182.99	11.84	Up	0	0
comp90480_c0_seq1	1257	0	172	0	3.64	11.83	Up	2.78508e-58	4.49857e-57
comp100701_c1_seq1	230	0	23	0	3.64	11.83	Up	1.88251e-08	9.90468e-08
comp239319_c0_seq1	703	0	92	0	3.63	11.83	Up	1.58178e-31	1.75354e-30
comp79159_c0_seq1	770	0	102	0	3.65	11.83	Up	7.15908e-35	8.40966e-34
comp61868_c0_seq2	1213	0	167	0	3.65	11.83	Up	1.30913e-56	2.07426e-55
comp40122_c0_seq1	316	0	36	0	3.62	11.82	Up	8.45594e-13	5.6032e-12
comp69712_c0_seq1	400	0	48	0	3.61	11.82	Up	8.20382e-17	6.31454e-16
comp104924_c0_seq1	297	0	33	0	3.62	11.82	Up	8.52018e-12	5.4011e-11
comp95222_c1_seq1	505	0	63	0	3.61	11.82	Up	7.8992e-22	7.03603e-21
comp83355_c0_seq1	690	0	90	0	3.62	11.82	Up	7.3791e-31	8.0669e-30
comp86353_c1_seq1	884	0	118	0	3.62	11.82	Up	3.1915e-40	4.08432e-39
comp88571_c3_seq1	253	0	27	0	3.61	11.82	Up	8.65012e-10	4.95133e-09
comp35137_c0_seq1	904	0	120	0	3.59	11.81	Up	6.84128e-41	8.83777e-40
comp84247_c1_seq2	424	0	51	0	3.58	11.81	Up	8.14196e-18	6.46973e-17
comp66866_c0_seq1	269	0	29	0	3.58	11.81	Up	1.85423e-10	1.10001e-09
comp91424_c0_seq5	1006	0	134	0	3.59	11.81	Up	1.42277e-45	1.96911e-44
comp257017_c0_seq1	597	0	76	0	3.6	11.81	Up	3.5482e-26	3.51652e-25
comp74911_c0_seq2	612	0	78	0	3.59	11.81	Up	7.60588e-27	7.63856e-26
comp202382_c0_seq1	785	0	103	0	3.6	11.81	Up	3.31458e-35	3.91405e-34
comp84139_c1_seq1	527	0	66	0	3.6	11.81	Up	7.83964e-23	7.16748e-22
comp60694_c0_seq1	1591	0	218	0	3.58	11.81	Up	1.15109e-73	2.1699e-72
comp35809_c0_seq1	275	0	30	0	3.6	11.81	Up	8.5849e-11	5.18262e-10
comp69901_c0_seq2	1712	0	234	0	3.58	11.81	Up	5.13154e-79	1.01168e-77
comp54834_c0_seq1	211	0	21	0	3.59	11.81	Up	8.78204e-08	4.40768e-07
comp216646_c0_seq1	976	0	130	0	3.58	11.81	Up	3.09634e-44	4.20492e-43
comp102907_c1_seq3	509	0	63	0	3.58	11.81	Up	7.8992e-22	7.03603e-21
comp90822_c1_seq2	446	0	54	0	3.57	11.8	Up	8.08058e-19	6.60972e-18
comp66259_c1_seq1	306	0	34	0	3.56	11.8	Up	3.94476e-12	2.54383e-11
comp35180_c0_seq1	847	0	111	0	3.57	11.8	Up	6.99838e-38	8.66232e-37
comp101482_c0_seq1	205	0	20	0	3.56	11.8	Up	1.89681e-07	9.28777e-07
comp34930_c0_seq1	862	0	112	0	3.53	11.79	Up	3.24018e-38	4.03212e-37
comp69521_c0_seq1	512	0	63	0	3.55	11.79	Up	7.8992e-22	7.03603e-21
comp102896_c2_seq1	748	0	96	0	3.53	11.79	Up	7.26826e-33	8.25323e-32
comp93505_c0_seq3	546	0	67	0	3.54	11.79	Up	3.62968e-23	3.35084e-22
comp65225_c0_seq1	394	0	46	0	3.53	11.79	Up	3.82714e-16	2.88355e-15
comp84833_c0_seq3	336	0	38	0	3.54	11.79	Up	1.81261e-13	1.23648e-12
comp66373_c0_seq1	2011	0	274	0	3.53	11.79	Up	2.15324e-92	4.68644e-91
comp97612_c0_seq4	3723	1	5188	0.01	35.5	11.79	Up	0	0
comp277068_c0_seq1	322	0	36	0	3.53	11.79	Up	8.45594e-13	5.6032e-12
comp85196_c1_seq1	528	0	65	0	3.54	11.79	Up	1.69327e-22	1.53522e-21
comp76211_c0_seq1	491	0	60	0	3.55	11.79	Up	7.9592e-21	6.9028e-20
comp80462_c0_seq1	287	0	31	0	3.53	11.79	Up	3.97472e-11	2.44091e-10
comp104122_c0_seq2	806	0	103	0	3.52	11.78	Up	3.31458e-35	3.91405e-34
comp98388_c1_seq1	680	0	85	0	3.52	11.78	Up	3.46856e-29	3.65925e-28
comp195949_c0_seq1	1392	0	185	0	3.5	11.77	Up	1.25101e-62	2.11629e-61
comp79784_c0_seq1	411	0	48	0	3.5	11.77	Up	8.20382e-17	6.31454e-16
comp77469_c0_seq2	208	0	20	0	3.49	11.77	Up	1.89681e-07	9.28777e-07
comp99985_c0_seq1	1063	0	139	0	3.5	11.77	Up	3.02684e-47	4.28569e-46
comp95489_c0_seq2	992	0	129	0	3.49	11.77	Up	6.68772e-44	9.04296e-43
comp36312_c0_seq1	230	0	23	0	3.49	11.77	Up	1.88251e-08	9.90468e-08
comp34428_c0_seq1	1454	0	193	0	3.48	11.76	Up	2.64138e-65	4.60281e-64
comp81740_c1_seq3	1313	0	172	0	3.46	11.76	Up	2.78508e-58	4.49857e-57
comp76669_c0_seq2	209	0	20	0	3.46	11.76	Up	1.89681e-07	9.28777e-07
comp77710_c0_seq1	783	0	99	0	3.47	11.76	Up	7.21346e-34	8.33371e-33
comp213236_c0_seq1	209	0	20	0	3.46	11.76	Up	1.89681e-07	9.28777e-07
comp80883_c1_seq1	538	0	65	0	3.46	11.76	Up	1.69327e-22	1.53522e-21
comp81268_c0_seq1	1107	0	143	0	3.44	11.75	Up	1.39083e-48	2.00588e-47
comp92094_c2_seq3	387	0	44	0	3.45	11.75	Up	1.78538e-15	1.31286e-14
comp48628_c0_seq1	2004	0	266	0	3.44	11.75	Up	1.01982e-89	2.18082e-88
comp90704_c0_seq1	322	0	35	0	3.44	11.75	Up	1.82638e-12	1.19372e-11
comp80490_c0_seq1	858	0	109	0	3.45	11.75	Up	3.2648e-37	3.99472e-36
comp103701_c0_seq1	744	0	93	0	3.45	11.75	Up	7.32348e-32	8.16744e-31
comp73604_c0_seq1	277	0	29	0	3.45	11.75	Up	1.85423e-10	1.10001e-09
comp65637_c0_seq1	504	0	60	0	3.44	11.75	Up	7.9592e-21	6.9028e-20
comp86688_c0_seq1	625	0	76	0	3.42	11.74	Up	3.5482e-26	3.51652e-25
comp101210_c1_seq1	337	0	37	0	3.43	11.74	Up	3.91502e-13	2.6327e-12
comp69113_c0_seq1	294	0	31	0	3.41	11.74	Up	3.97472e-11	2.44091e-10
comp82589_c0_seq1	450	0	52	0	3.41	11.74	Up	3.76964e-18	3.02673e-17
comp85190_c0_seq1	1264	0	164	0	3.43	11.74	Up	1.31907e-55	2.06932e-54
comp100562_c1_seq1	242	0	24	0	3.41	11.74	Up	8.71582e-09	4.68249e-08
comp57583_c0_seq1	2737	0	364	0	3.41	11.74	Up	1.71592e-122	4.56821e-121
comp40934_c0_seq1	203	0	18	0	3.41	11.74	Up	8.84874e-07	4.10588e-06
comp45638_c0_seq1	279	0	29	0	3.41	11.74	Up	1.85423e-10	1.10001e-09
comp108739_c0_seq1	218	0	21	0	3.43	11.74	Up	8.78204e-08	4.40768e-07
comp287333_c0_seq1	514	0	61	0	3.42	11.74	Up	3.68502e-21	3.22491e-20
comp71129_c0_seq1	1279	0	165	0	3.41	11.74	Up	6.10716e-56	9.6088e-55
comp47278_c0_seq1	1506	0	196	0	3.42	11.74	Up	2.62146e-66	4.61836e-65
comp99110_c2_seq2	494	0	58	0	3.41	11.74	Up	3.71302e-20	3.16262e-19
comp186131_c0_seq1	1146	0	147	0	3.43	11.74	Up	6.39086e-50	9.37326e-49
comp82723_c0_seq1	389	0	44	0	3.43	11.74	Up	1.78538e-15	1.31286e-14
comp234331_c0_seq1	1755	0	229	0	3.4	11.73	Up	2.41208e-77	4.68969e-76
comp244665_c0_seq1	873	0	109	0	3.39	11.73	Up	3.2648e-37	3.99472e-36
comp73612_c0_seq1	280	0	28	0	3.39	11.73	Up	4.00492e-10	2.33133e-09
comp35774_c0_seq1	615	0	74	0	3.39	11.73	Up	1.65526e-25	1.6158e-24
comp46505_c0_seq1	355	0	39	0	3.39	11.73	Up	8.3922e-14	5.80341e-13
comp98615_c0_seq3	527	0	61	0	3.38	11.72	Up	3.68502e-21	3.22491e-20
comp86961_c0_seq1	764	0	94	0	3.38	11.72	Up	3.3907e-32	3.80502e-31
comp46129_c0_seq1	663	0	80	0	3.37	11.72	Up	1.63039e-27	1.66269e-26
comp258155_c0_seq1	1821	0	236	0	3.37	11.72	Up	1.09999e-79	2.17891e-78
comp60325_c0_seq1	304	0	32	0	3.38	11.72	Up	1.84025e-11	1.14772e-10
comp81887_c0_seq1	518	0	60	0	3.37	11.72	Up	7.9592e-21	6.9028e-20
comp213904_c0_seq1	386	0	43	0	3.38	11.72	Up	3.8562e-15	2.80438e-14
comp34450_c0_seq1	2913	0	381	0	3.35	11.71	Up	3.54164e-128	9.75305e-127
comp251870_c0_seq1	395	0	44	0	3.36	11.71	Up	1.78538e-15	1.31286e-14
comp60007_c0_seq1	472	0	54	0	3.34	11.71	Up	8.08058e-19	6.60972e-18
comp67502_c1_seq1	547	0	64	0	3.35	11.71	Up	3.65724e-22	3.28874e-21
comp35597_c0_seq1	395	0	44	0	3.36	11.71	Up	1.78538e-15	1.31286e-14
comp252228_c0_seq1	1012	0	126	0	3.34	11.71	Up	6.73852e-43	8.97777e-42
comp104245_c4_seq1	328	0	35	0	3.36	11.71	Up	1.82638e-12	1.19372e-11
comp74356_c0_seq1	1229	0	154	0	3.34	11.71	Up	2.91444e-52	4.39969e-51
comp35142_c0_seq1	1195	0	151	0	3.35	11.71	Up	2.93658e-51	4.38561e-50
comp67415_c0_seq1	1690	0	216	0	3.33	11.7	Up	5.36992e-73	1.00635e-71
comp94034_c1_seq1	3548	0	463	0	3.33	11.7	Up	1.33671e-155	4.2422e-154
comp58855_c1_seq1	521	0	60	0	3.32	11.7	Up	7.9592e-21	6.9028e-20
comp65505_c0_seq1	550	0	64	0	3.32	11.7	Up	3.65724e-22	3.28874e-21
comp228849_c0_seq1	1420	0	180	0	3.33	11.7	Up	5.8804e-61	9.77517e-60
comp82027_c0_seq2	223	0	21	0	3.33	11.7	Up	8.78204e-08	4.40768e-07
comp90909_c3_seq1	724	0	87	0	3.33	11.7	Up	7.43516e-30	7.95204e-29
comp90909_c2_seq1	522	0	60	0	3.31	11.69	Up	7.9592e-21	6.9028e-20
comp61596_c0_seq1	1470	0	185	0	3.3	11.69	Up	1.25101e-62	2.11629e-61
comp103231_c1_seq2	650	0	76	0	3.31	11.69	Up	3.5482e-26	3.51652e-25
comp203026_c0_seq1	263	0	26	0	3.3	11.69	Up	1.86832e-09	1.04943e-08
comp72605_c0_seq1	1523	0	192	0	3.3	11.69	Up	5.70506e-65	9.90711e-64
comp270063_c0_seq1	1172	0	146	0	3.31	11.69	Up	1.38034e-49	2.01782e-48
comp44517_c0_seq1	370	0	40	0	3.31	11.69	Up	3.8855e-14	2.72396e-13
comp97452_c0_seq1	703	0	83	0	3.31	11.69	Up	1.6181e-28	1.68451e-27
comp72060_c0_seq2	907	0	111	0	3.31	11.69	Up	6.99838e-38	8.66232e-37
comp79767_c0_seq1	725	0	85	0	3.27	11.68	Up	3.46856e-29	3.65925e-28
comp34626_c0_seq1	1750	0	220	0	3.27	11.68	Up	2.46746e-74	4.67655e-73
comp79789_c1_seq1	265	0	26	0	3.27	11.68	Up	1.86832e-09	1.04943e-08
comp35788_c0_seq2	585	0	68	0	3.29	11.68	Up	1.6805e-23	1.56435e-22
comp88360_c0_seq3	381	0	41	0	3.27	11.68	Up	1.79894e-14	1.2768e-13
comp239378_c0_seq1	1425	0	178	0	3.28	11.68	Up	2.74324e-60	4.52568e-59
comp253542_c0_seq1	922	0	112	0	3.28	11.68	Up	3.24018e-38	4.03212e-37
comp104978_c2_seq2	498	0	56	0	3.29	11.68	Up	1.73215e-19	1.44457e-18
comp74038_c0_seq2	1023	0	124	0	3.25	11.67	Up	3.14356e-42	4.14562e-41
comp75853_c0_seq1	243	0	23	0	3.25	11.67	Up	1.88251e-08	9.90468e-08
comp55339_c0_seq1	266	0	26	0	3.26	11.67	Up	1.86832e-09	1.04943e-08
comp86312_c0_seq2	623	0	72	0	3.25	11.67	Up	7.72188e-25	7.43795e-24
comp86573_c0_seq1	203	0	18	0	3.25	11.67	Up	8.84874e-07	4.10588e-06
comp48591_c0_seq1	1932	0	242	0	3.25	11.67	Up	1.08347e-81	2.18383e-80
comp233283_c0_seq1	399	0	43	0	3.25	11.67	Up	3.8562e-15	2.80438e-14
comp36389_c0_seq1	634	0	73	0	3.23	11.66	Up	3.57516e-25	3.46767e-24
comp67950_c0_seq1	212	0	19	0	3.23	11.66	Up	4.09688e-07	1.95461e-06
comp105537_c2_seq1	664	0	77	0	3.23	11.66	Up	1.64278e-26	1.63879e-25
comp100354_c1_seq15	1907	0	237	0	3.23	11.66	Up	5.09286e-80	1.01174e-78
comp77016_c0_seq1	1336	0	164	0	3.24	11.66	Up	1.31907e-55	2.06932e-54
comp102620_c4_seq1	267	0	26	0	3.24	11.66	Up	1.86832e-09	1.04943e-08
comp71223_c0_seq1	572	0	65	0	3.23	11.66	Up	1.69327e-22	1.53522e-21
comp73292_c0_seq1	1227	0	149	0	3.22	11.65	Up	1.36994e-50	2.02582e-49
comp65151_c0_seq2	363	0	38	0	3.22	11.65	Up	1.81261e-13	1.23648e-12
comp38940_c0_seq1	497	0	55	0	3.21	11.65	Up	3.74122e-19	3.09199e-18
comp78693_c0_seq1	229	0	20	0	3.21	11.65	Up	1.89681e-07	9.28777e-07
comp35732_c0_seq1	229	0	21	0	3.21	11.65	Up	8.78204e-08	4.40768e-07
comp41219_c0_seq1	863	0	102	0	3.21	11.65	Up	7.15908e-35	8.40966e-34
comp94133_c0_seq1	770	0	90	0	3.21	11.65	Up	7.3791e-31	8.0669e-30
comp55943_c0_seq2	1723	0	212	0	3.22	11.65	Up	1.16865e-71	2.16397e-70
comp56535_c0_seq1	575	0	65	0	3.21	11.65	Up	1.69327e-22	1.53522e-21
comp226944_c0_seq1	763	0	89	0	3.21	11.65	Up	1.5938e-30	1.73054e-29
comp68013_c0_seq1	317	0	32	0	3.2	11.64	Up	1.84025e-11	1.14772e-10
comp213560_c0_seq1	898	0	106	0	3.2	11.64	Up	3.2896e-36	3.95656e-35
comp256981_c0_seq1	975	0	116	0	3.2	11.64	Up	1.48886e-39	1.8839e-38
comp98525_c1_seq1	205	0	18	0	3.2	11.64	Up	8.84874e-07	4.10588e-06
comp102859_c0_seq1	609	0	69	0	3.19	11.64	Up	7.78054e-24	7.30741e-23
comp68239_c0_seq12	2038	0	252	0	3.2	11.64	Up	4.90374e-85	1.01419e-83
comp99060_c0_seq1	678	0	77	0	3.2	11.64	Up	1.64278e-26	1.63879e-25
comp92740_c0_seq1	607	0	68	0	3.16	11.63	Up	1.6805e-23	1.56435e-22
comp240167_c0_seq1	880	0	103	0	3.18	11.63	Up	3.31458e-35	3.91405e-34
comp74776_c0_seq1	2135	0	261	0	3.17	11.63	Up	4.79368e-88	1.01514e-86
comp205818_c0_seq1	1339	0	161	0	3.17	11.63	Up	1.32909e-54	2.05971e-53
comp78079_c0_seq1	416	0	44	0	3.16	11.63	Up	1.78538e-15	1.31286e-14
comp225113_c0_seq1	867	0	101	0	3.18	11.63	Up	1.54627e-34	1.80581e-33
comp34503_c0_seq1	771	0	89	0	3.17	11.63	Up	1.5938e-30	1.73054e-29
comp262999_c0_seq1	748	0	86	0	3.17	11.63	Up	1.6059e-29	1.70554e-28
comp91009_c0_seq1	2573	0	316	0	3.16	11.63	Up	1.93678e-106	4.65632e-105
comp88324_c0_seq1	312	0	31	0	3.17	11.63	Up	3.97472e-11	2.44091e-10
comp87335_c1_seq2	984	0	116	0	3.17	11.63	Up	1.48886e-39	1.8839e-38
comp81437_c0_seq1	1318	0	157	0	3.14	11.62	Up	2.89248e-53	4.41435e-52
comp45124_c0_seq1	1321	0	157	0	3.14	11.62	Up	2.89248e-53	4.41435e-52
comp83679_c0_seq1	459	0	49	0	3.14	11.62	Up	3.79828e-17	2.95484e-16
comp56603_c0_seq1	1025	0	120	0	3.14	11.62	Up	6.84128e-41	8.83777e-40
comp94647_c0_seq2	906	0	105	0	3.14	11.62	Up	7.1051e-36	8.49947e-35
comp76216_c0_seq3	587	0	65	0	3.14	11.62	Up	1.69327e-22	1.53522e-21
comp43444_c0_seq1	426	0	45	0	3.14	11.62	Up	8.26614e-16	6.15327e-15
comp49005_c1_seq1	1055	0	124	0	3.14	11.62	Up	3.14356e-42	4.14562e-41
comp80175_c0_seq1	1412	0	168	0	3.15	11.62	Up	6.06112e-57	9.63812e-56
comp67553_c0_seq1	305	0	30	0	3.15	11.62	Up	8.5849e-11	5.18262e-10
comp262852_c0_seq1	1185	0	140	0	3.14	11.62	Up	1.4014e-47	1.99286e-46
comp227748_c0_seq1	1172	0	139	0	3.15	11.62	Up	3.02684e-47	4.28569e-46
comp86006_c0_seq1	353	0	36	0	3.15	11.62	Up	8.45594e-13	5.6032e-12
comp89806_c0_seq2	2463	0	300	0	3.14	11.62	Up	4.34454e-101	1.00826e-99
comp44669_c0_seq1	857	0	99	0	3.14	11.62	Up	7.21346e-34	8.33371e-33
comp95102_c1_seq1	492	0	53	0	3.13	11.61	Up	1.74531e-18	1.41364e-17
comp56178_c0_seq3	1650	0	198	0	3.13	11.61	Up	5.61936e-67	9.95819e-66
comp69433_c0_seq1	1190	0	140	0	3.12	11.61	Up	1.4014e-47	1.99286e-46
comp254866_c0_seq1	525	0	57	0	3.12	11.61	Up	8.01966e-20	6.75216e-19
comp65761_c0_seq1	963	0	112	0	3.13	11.61	Up	3.24018e-38	4.03212e-37
comp34425_c0_seq1	1245	0	147	0	3.13	11.61	Up	6.39086e-50	9.37326e-49
comp234600_c0_seq1	1093	0	128	0	3.13	11.61	Up	1.44446e-43	1.94339e-42
comp41374_c0_seq1	1673	0	200	0	3.12	11.61	Up	1.20456e-67	2.14982e-66
comp95078_c2_seq2	1365	0	162	0	3.13	11.61	Up	6.15354e-55	9.58063e-54
comp56108_c0_seq1	593	0	65	0	3.1	11.6	Up	1.69327e-22	1.53522e-21
comp72348_c0_seq1	836	0	95	0	3.1	11.6	Up	1.56985e-32	1.77283e-31
comp56542_c0_seq1	1363	0	161	0	3.11	11.6	Up	1.32909e-54	2.05971e-53
comp104326_c0_seq1	324	0	31	0	3.1	11.6	Up	3.97472e-11	2.44091e-10
comp35140_c0_seq1	317	0	31	0	3.1	11.6	Up	3.97472e-11	2.44091e-10
comp99985_c2_seq22	3452	0	421	0	3.11	11.6	Up	1.48611e-141	4.40953e-140
comp104595_c1_seq1	357	0	36	0	3.11	11.6	Up	8.45594e-13	5.6032e-12
comp48667_c0_seq1	3618	0	439	0	3.1	11.6	Up	1.42014e-147	4.34482e-146
comp81905_c0_seq1	537	0	58	0	3.1	11.6	Up	3.71302e-20	3.16262e-19
comp73337_c0_seq1	391	0	40	0	3.1	11.6	Up	3.8855e-14	2.72396e-13
comp59813_c0_seq1	488	0	52	0	3.1	11.6	Up	3.76964e-18	3.02673e-17
comp81378_c0_seq1	1020	0	117	0	3.08	11.59	Up	6.89326e-40	8.77687e-39
comp58724_c0_seq1	1122	0	130	0	3.09	11.59	Up	3.09634e-44	4.20492e-43
comp35035_c1_seq1	253	0	23	0	3.08	11.59	Up	1.88251e-08	9.90468e-08
comp35830_c0_seq1	261	0	23	0	3.08	11.59	Up	1.88251e-08	9.90468e-08
comp85830_c0_seq1	547	0	59	0	3.08	11.59	Up	1.71909e-20	1.47713e-19
comp61715_c0_seq1	360	0	36	0	3.08	11.59	Up	8.45594e-13	5.6032e-12
comp65991_c1_seq1	237	0	21	0	3.06	11.58	Up	8.78204e-08	4.40768e-07
comp68938_c0_seq1	295	0	28	0	3.07	11.58	Up	4.00492e-10	2.33133e-09
comp243736_c0_seq1	353	0	35	0	3.07	11.58	Up	1.82638e-12	1.19372e-11
comp76793_c0_seq1	517	0	54	0	3.06	11.58	Up	8.08058e-19	6.60972e-18
comp88050_c0_seq2	369	0	37	0	3.07	11.58	Up	3.91502e-13	2.6327e-12
comp262028_c0_seq1	714	0	79	0	3.06	11.58	Up	3.52144e-27	3.56535e-26
comp223017_c0_seq1	484	0	51	0	3.07	11.58	Up	8.14196e-18	6.46973e-17
comp89375_c0_seq1	295	0	28	0	3.07	11.58	Up	4.00492e-10	2.33133e-09
comp103793_c3_seq1	396	0	40	0	3.05	11.57	Up	3.8855e-14	2.72396e-13
comp93039_c0_seq2	1002	0	114	0	3.05	11.57	Up	6.94562e-39	8.72253e-38
comp76273_c0_seq1	636	0	69	0	3.05	11.57	Up	7.78054e-24	7.30741e-23
comp91689_c0_seq1	1415	0	163	0	3.03	11.57	Up	2.84902e-55	4.45184e-54
comp60687_c1_seq1	588	0	63	0	3.03	11.57	Up	7.8992e-22	7.03603e-21
comp82379_c0_seq3	877	0	98	0	3.03	11.57	Up	1.55802e-33	1.7875e-32
comp269480_c0_seq1	1866	0	218	0	3.03	11.57	Up	1.15109e-73	2.1699e-72
comp44118_c1_seq1	221	0	19	0	3.05	11.57	Up	4.09688e-07	1.95461e-06
comp55211_c0_seq1	325	0	31	0	3.01	11.56	Up	3.97472e-11	2.44091e-10
comp34564_c0_seq1	274	0	25	0	3.01	11.56	Up	4.03534e-09	2.21693e-08
comp280299_c0_seq1	1623	0	187	0	3.01	11.56	Up	2.68166e-63	4.56519e-62
comp72099_c0_seq1	2758	0	325	0	3.02	11.56	Up	1.89331e-109	4.65135e-108
comp239123_c0_seq1	978	0	109	0	3.02	11.56	Up	3.2648e-37	3.99472e-36
comp34896_c0_seq1	2080	0	243	0	3.02	11.56	Up	5.01636e-82	1.0149e-80
comp269730_c0_seq1	584	0	62	0	3.01	11.56	Up	1.70613e-21	1.50641e-20
comp67028_c0_seq1	305	0	28	0	3.01	11.56	Up	4.00492e-10	2.33133e-09
comp269133_c0_seq1	724	0	79	0	3.02	11.56	Up	3.52144e-27	3.56535e-26
comp80996_c0_seq1	290	0	27	0	3.02	11.56	Up	8.65012e-10	4.95133e-09
comp80173_c0_seq1	501	0	52	0	3.01	11.56	Up	3.76964e-18	3.02673e-17
comp38672_c0_seq1	964	0	108	0	3.02	11.56	Up	7.05154e-37	8.58689e-36
comp229829_c0_seq1	1160	0	131	0	3.02	11.56	Up	1.43357e-44	1.95495e-43
comp48682_c0_seq1	699	0	76	0	3.02	11.56	Up	3.5482e-26	3.51652e-25
comp66587_c0_seq1	275	0	25	0	3	11.55	Up	4.03534e-09	2.21693e-08
comp81719_c0_seq1	486	0	50	0	2.99	11.55	Up	1.75856e-17	1.38343e-16
comp79836_c0_seq1	233	0	20	0	2.99	11.55	Up	1.89681e-07	9.28777e-07
comp213975_c0_seq1	206	0	16	0	2.99	11.55	Up	4.128e-06	1.80771e-05
comp39673_c0_seq1	326	0	31	0	3	11.55	Up	3.97472e-11	2.44091e-10
comp56409_c0_seq1	1653	0	190	0	3	11.55	Up	2.66144e-64	4.5805e-63
comp98136_c0_seq1	468	0	48	0	3	11.55	Up	8.20382e-17	6.31454e-16
comp210643_c0_seq1	844	0	93	0	3	11.55	Up	7.32348e-32	8.16744e-31
comp76851_c1_seq2	493	0	51	0	3	11.55	Up	8.14196e-18	6.46973e-17
comp104367_c2_seq1	370	0	36	0	2.98	11.54	Up	8.45594e-13	5.6032e-12
comp86345_c0_seq3	977	0	107	0	2.97	11.54	Up	1.52305e-36	1.84452e-35
comp97983_c2_seq1	590	0	62	0	2.97	11.54	Up	1.70613e-21	1.50641e-20
comp45944_c0_seq1	641	0	68	0	2.97	11.54	Up	1.6805e-23	1.56435e-22
comp48819_c1_seq1	1864	0	214	0	2.98	11.54	Up	2.5051e-72	4.66565e-71
comp71693_c0_seq1	580	0	61	0	2.98	11.54	Up	3.68502e-21	3.22491e-20
comp72212_c0_seq1	1338	0	150	0	2.96	11.53	Up	6.34266e-51	9.42936e-50
comp297695_c0_seq1	874	0	95	0	2.95	11.53	Up	1.56985e-32	1.77283e-31
comp43989_c0_seq1	1086	0	120	0	2.95	11.53	Up	6.84128e-41	8.83777e-40
comp59940_c0_seq1	491	0	50	0	2.96	11.53	Up	1.75856e-17	1.38343e-16
comp88083_c3_seq1	772	0	83	0	2.95	11.53	Up	1.6181e-28	1.68451e-27
comp72132_c0_seq2	567	0	59	0	2.96	11.53	Up	1.71909e-20	1.47713e-19
comp82280_c0_seq1	1829	0	208	0	2.95	11.53	Up	2.5433e-70	4.64484e-69
comp89133_c0_seq1	381	0	37	0	2.95	11.53	Up	3.91502e-13	2.6327e-12
comp48926_c0_seq1	714	0	76	0	2.95	11.53	Up	3.5482e-26	3.51652e-25
comp35540_c0_seq2	702	0	75	0	2.96	11.53	Up	7.66366e-26	7.53964e-25
comp78565_c0_seq1	1009	0	111	0	2.95	11.53	Up	6.99838e-38	8.66232e-37
comp86000_c0_seq3	469	0	47	0	2.93	11.52	Up	1.77192e-16	1.34889e-15
comp100850_c1_seq6	867	0	93	0	2.94	11.52	Up	7.32348e-32	8.16744e-31
comp74637_c0_seq1	348	0	33	0	2.94	11.52	Up	8.52018e-12	5.4011e-11
comp56349_c1_seq1	360	0	34	0	2.93	11.52	Up	3.94476e-12	2.54383e-11
comp74607_c0_seq1	460	0	46	0	2.94	11.52	Up	3.82714e-16	2.88355e-15
comp90866_c0_seq1	366	0	35	0	2.93	11.52	Up	1.82638e-12	1.19372e-11
comp98165_c2_seq1	219	0	18	0	2.93	11.52	Up	8.84874e-07	4.10588e-06
comp289929_c0_seq1	279	0	25	0	2.94	11.52	Up	4.03534e-09	2.21693e-08
comp80208_c0_seq1	3331	0	383	0	2.94	11.52	Up	7.59184e-129	2.09911e-127
comp70920_c0_seq5	2048	0	232	0	2.94	11.52	Up	2.3939e-78	4.69436e-77
comp81677_c0_seq1	314	0	29	0	2.94	11.52	Up	1.85423e-10	1.10001e-09
comp87521_c2_seq2	469	0	47	0	2.93	11.52	Up	1.77192e-16	1.34889e-15
comp268564_c0_seq1	1536	0	172	0	2.93	11.52	Up	2.78508e-58	4.49857e-57
comp267599_c0_seq1	505	0	51	0	2.92	11.51	Up	8.14196e-18	6.46973e-17
comp105204_c4_seq1	237	0	20	0	2.92	11.51	Up	1.89681e-07	9.28777e-07
comp65899_c0_seq1	984	0	107	0	2.92	11.51	Up	1.52305e-36	1.84452e-35
comp63867_c0_seq1	1389	0	154	0	2.92	11.51	Up	2.91444e-52	4.39969e-51
comp253017_c0_seq1	471	0	47	0	2.92	11.51	Up	1.77192e-16	1.34889e-15
comp71973_c0_seq1	1438	0	160	0	2.92	11.51	Up	2.87068e-54	4.4305e-53
comp90581_c0_seq3	831	0	88	0	2.89	11.5	Up	3.4424e-30	3.71231e-29
comp53851_c0_seq1	256	0	22	0	2.9	11.5	Up	4.06598e-08	2.09119e-07
comp79138_c0_seq1	449	0	44	0	2.89	11.5	Up	1.78538e-15	1.31286e-14
comp77903_c0_seq1	1419	0	156	0	2.9	11.5	Up	6.2474e-53	9.49787e-52
comp79254_c0_seq2	822	0	87	0	2.89	11.5	Up	7.43516e-30	7.95204e-29
comp76004_c0_seq1	256	0	22	0	2.9	11.5	Up	4.06598e-08	2.09119e-07
comp85151_c0_seq1	362	0	34	0	2.89	11.5	Up	3.94476e-12	2.54383e-11
comp75510_c0_seq1	545	0	55	0	2.89	11.5	Up	3.74122e-19	3.09199e-18
comp75623_c0_seq1	220	0	18	0	2.9	11.5	Up	8.84874e-07	4.10588e-06
comp95412_c2_seq2	352	0	32	0	2.89	11.5	Up	1.84025e-11	1.14772e-10
comp82822_c0_seq2	638	0	66	0	2.9	11.5	Up	7.83964e-23	7.16748e-22
comp70608_c0_seq1	664	0	69	0	2.9	11.5	Up	7.78054e-24	7.30741e-23
comp78939_c0_seq1	239	0	20	0	2.89	11.5	Up	1.89681e-07	9.28777e-07
comp35669_c0_seq1	442	0	43	0	2.88	11.49	Up	3.8562e-15	2.80438e-14
comp86235_c0_seq2	642	0	65	0	2.88	11.49	Up	1.69327e-22	1.53522e-21
comp63627_c0_seq1	871	0	92	0	2.87	11.49	Up	1.58178e-31	1.75354e-30
comp263609_c0_seq1	755	0	79	0	2.88	11.49	Up	3.52144e-27	3.56535e-26
comp95416_c0_seq1	373	0	35	0	2.87	11.49	Up	1.82638e-12	1.19372e-11
comp102292_c0_seq1	372	0	35	0	2.88	11.49	Up	1.82638e-12	1.19372e-11
comp62160_c0_seq1	950	0	101	0	2.87	11.49	Up	1.54627e-34	1.80581e-33
comp103534_c0_seq1	230	0	18	0	2.87	11.49	Up	8.84874e-07	4.10588e-06
comp47826_c0_seq1	1352	0	147	0	2.86	11.48	Up	6.39086e-50	9.37326e-49
comp237986_c0_seq1	859	0	90	0	2.85	11.48	Up	7.3791e-31	8.0669e-30
comp100659_c0_seq1	487	0	47	0	2.86	11.48	Up	1.77192e-16	1.34889e-15
comp219713_c0_seq1	868	0	91	0	2.85	11.48	Up	3.41644e-31	3.76056e-30
comp48428_c0_seq1	593	0	60	0	2.86	11.48	Up	7.9592e-21	6.9028e-20
comp280914_c0_seq1	1449	0	158	0	2.86	11.48	Up	1.33919e-53	2.05421e-52
comp96898_c1_seq4	682	0	70	0	2.85	11.48	Up	3.6023e-24	3.41048e-23
comp69171_c0_seq1	463	0	45	0	2.85	11.48	Up	8.26614e-16	6.15327e-15
comp98629_c1_seq1	366	0	33	0	2.85	11.48	Up	8.52018e-12	5.4011e-11
comp90822_c0_seq1	295	0	26	0	2.85	11.48	Up	1.86832e-09	1.04943e-08
comp91319_c0_seq1	374	0	35	0	2.86	11.48	Up	1.82638e-12	1.19372e-11
comp97085_c1_seq6	734	0	75	0	2.85	11.48	Up	7.66366e-26	7.53964e-25
comp100296_c1_seq1	803	0	83	0	2.83	11.47	Up	1.6181e-28	1.68451e-27
comp44676_c0_seq2	1529	0	165	0	2.83	11.47	Up	6.10716e-56	9.6088e-55
comp89005_c0_seq1	279	0	24	0	2.84	11.47	Up	8.71582e-09	4.68249e-08
comp87006_c0_seq1	295	0	25	0	2.83	11.47	Up	4.03534e-09	2.21693e-08
comp76244_c1_seq1	775	0	80	0	2.83	11.47	Up	1.63039e-27	1.66269e-26
comp90562_c0_seq1	1013	0	106	0	2.83	11.47	Up	3.2896e-36	3.95656e-35
comp90117_c0_seq2	883	0	92	0	2.83	11.47	Up	1.58178e-31	1.75354e-30
comp36590_c0_seq1	493	0	48	0	2.83	11.47	Up	8.20382e-17	6.31454e-16
comp41455_c0_seq1	643	0	65	0	2.83	11.47	Up	1.69327e-22	1.53522e-21
comp76061_c0_seq1	491	0	48	0	2.84	11.47	Up	8.20382e-17	6.31454e-16
comp68745_c0_seq1	438	0	42	0	2.84	11.47	Up	8.32892e-15	5.98655e-14
comp46635_c0_seq1	360	0	33	0	2.82	11.46	Up	8.52018e-12	5.4011e-11
comp62496_c0_seq1	1371	0	147	0	2.82	11.46	Up	6.39086e-50	9.37326e-49
comp82635_c3_seq1	981	0	103	0	2.82	11.46	Up	3.31458e-35	3.91405e-34
comp55969_c0_seq1	280	0	24	0	2.81	11.46	Up	8.71582e-09	4.68249e-08
comp39319_c0_seq1	2141	0	233	0	2.82	11.46	Up	1.10835e-78	2.17883e-77
comp253325_c0_seq1	683	0	69	0	2.81	11.46	Up	7.78054e-24	7.30741e-23
comp224186_c0_seq1	478	0	46	0	2.81	11.46	Up	3.82714e-16	2.88355e-15
comp74356_c1_seq1	396	0	37	0	2.82	11.46	Up	3.91502e-13	2.6327e-12
comp71494_c0_seq1	299	0	26	0	2.8	11.45	Up	1.86832e-09	1.04943e-08
comp47821_c1_seq1	1943	0	209	0	2.79	11.45	Up	1.17752e-70	2.1589e-69
comp85336_c2_seq1	235	0	19	0	2.8	11.45	Up	4.09688e-07	1.95461e-06
comp88830_c1_seq1	508	0	49	0	2.79	11.45	Up	3.79828e-17	2.95484e-16
comp74893_c1_seq1	488	0	47	0	2.8	11.45	Up	1.77192e-16	1.34889e-15
comp323795_c0_seq1	481	0	46	0	2.79	11.45	Up	3.82714e-16	2.88355e-15
comp85341_c0_seq1	1065	0	111	0	2.79	11.45	Up	6.99838e-38	8.66232e-37
comp265673_c0_seq1	1343	0	142	0	2.79	11.45	Up	3.00402e-48	4.31179e-47
comp209506_c0_seq1	1045	0	109	0	2.79	11.45	Up	3.2648e-37	3.99472e-36
comp45189_c0_seq1	875	0	90	0	2.79	11.45	Up	7.3791e-31	8.0669e-30
comp45689_c0_seq1	245	0	20	0	2.79	11.45	Up	1.89681e-07	9.28777e-07
comp59149_c0_seq1	636	0	63	0	2.78	11.44	Up	7.8992e-22	7.03603e-21
comp274286_c0_seq1	1114	0	116	0	2.78	11.44	Up	1.48886e-39	1.8839e-38
comp90792_c0_seq1	1459	0	154	0	2.77	11.44	Up	2.91444e-52	4.39969e-51
comp96695_c1_seq3	1226	0	128	0	2.78	11.44	Up	1.44446e-43	1.94339e-42
comp60118_c0_seq1	218	0	17	0	2.78	11.44	Up	1.91122e-06	8.60095e-06
comp62211_c0_seq1	1121	0	117	0	2.78	11.44	Up	6.89326e-40	8.77687e-39
comp80249_c0_seq1	384	0	35	0	2.77	11.44	Up	1.82638e-12	1.19372e-11
comp69482_c1_seq1	472	0	44	0	2.78	11.44	Up	1.78538e-15	1.31286e-14
comp67737_c0_seq1	265	0	22	0	2.77	11.44	Up	4.06598e-08	2.09119e-07
comp43754_c0_seq2	683	0	68	0	2.77	11.44	Up	1.6805e-23	1.56435e-22
comp83879_c0_seq1	734	0	74	0	2.78	11.44	Up	1.65526e-25	1.6158e-24
comp70415_c0_seq1	265	0	22	0	2.77	11.44	Up	4.06598e-08	2.09119e-07
comp95647_c0_seq4	1497	0	157	0	2.75	11.43	Up	2.89248e-53	4.41435e-52
comp79750_c0_seq1	257	0	21	0	2.75	11.43	Up	8.78204e-08	4.40768e-07
comp289359_c0_seq1	1959	0	209	0	2.76	11.43	Up	1.17752e-70	2.1589e-69
comp65654_c0_seq1	641	0	63	0	2.75	11.43	Up	7.8992e-22	7.03603e-21
comp38854_c0_seq1	1214	0	126	0	2.75	11.43	Up	6.73852e-43	8.97777e-42
comp270654_c0_seq1	857	0	87	0	2.76	11.43	Up	7.43516e-30	7.95204e-29
comp288398_c0_seq1	1603	0	169	0	2.75	11.43	Up	2.80624e-57	4.47939e-56
comp76004_c2_seq1	1125	0	116	0	2.75	11.43	Up	1.48886e-39	1.8839e-38
comp55939_c0_seq1	358	0	32	0	2.76	11.43	Up	1.84025e-11	1.14772e-10
comp59678_c0_seq1	449	0	42	0	2.76	11.43	Up	8.32892e-15	5.98655e-14
comp276609_c0_seq1	1221	0	126	0	2.75	11.43	Up	6.73852e-43	8.97777e-42
comp85127_c1_seq1	786	0	79	0	2.75	11.43	Up	3.52144e-27	3.56535e-26
comp44962_c0_seq1	397	0	36	0	2.74	11.42	Up	8.45594e-13	5.6032e-12
comp106119_c0_seq2	2493	0	265	0	2.74	11.42	Up	2.20268e-89	4.70026e-88
comp88948_c0_seq1	2702	0	286	0	2.72	11.41	Up	2.08904e-96	4.6863e-95
comp42843_c0_seq2	361	0	32	0	2.73	11.41	Up	1.84025e-11	1.14772e-10
comp39033_c0_seq1	693	0	68	0	2.72	11.41	Up	1.6805e-23	1.56435e-22
comp63318_c0_seq1	2337	0	248	0	2.73	11.41	Up	1.06719e-83	2.18526e-82
comp301523_c0_seq1	1441	0	149	0	2.72	11.41	Up	1.36994e-50	2.02582e-49
comp81351_c0_seq1	211	0	16	0	2.73	11.41	Up	4.128e-06	1.80771e-05
comp105692_c0_seq2	399	0	36	0	2.72	11.41	Up	8.45594e-13	5.6032e-12
comp104213_c1_seq1	306	0	26	0	2.72	11.41	Up	1.86832e-09	1.04943e-08
comp90273_c0_seq2	756	0	75	0	2.73	11.41	Up	7.66366e-26	7.53964e-25
comp273785_c0_seq1	2158	0	227	0	2.72	11.41	Up	1.12525e-76	2.17709e-75
comp45380_c0_seq1	1117	0	114	0	2.72	11.41	Up	6.94562e-39	8.72253e-38
comp66807_c0_seq1	391	0	35	0	2.71	11.4	Up	1.82638e-12	1.19372e-11
comp80775_c0_seq1	2047	0	214	0	2.71	11.4	Up	2.5051e-72	4.66565e-71
comp74766_c0_seq1	327	0	28	0	2.7	11.4	Up	4.00492e-10	2.33133e-09
comp93614_c0_seq10	1189	0	121	0	2.7	11.4	Up	3.16744e-41	4.11475e-40
comp101845_c1_seq1	531	0	50	0	2.7	11.4	Up	1.75856e-17	1.38343e-16
comp220022_c0_seq1	316	0	27	0	2.71	11.4	Up	8.65012e-10	4.95133e-09
comp48034_c0_seq1	222	0	17	0	2.71	11.4	Up	1.91122e-06	8.60095e-06
comp226865_c0_seq1	560	0	53	0	2.7	11.4	Up	1.74531e-18	1.41364e-17
comp55577_c0_seq1	372	0	33	0	2.71	11.4	Up	8.52018e-12	5.4011e-11
comp55469_c0_seq1	1881	0	196	0	2.71	11.4	Up	2.62146e-66	4.61836e-65
comp314139_c0_seq1	806	0	80	0	2.71	11.4	Up	1.63039e-27	1.66269e-26
comp97163_c0_seq3	1395	0	143	0	2.7	11.4	Up	1.39083e-48	2.00588e-47
comp80480_c0_seq1	271	0	22	0	2.69	11.39	Up	4.06598e-08	2.09119e-07
comp57834_c1_seq1	580	0	55	0	2.69	11.39	Up	3.74122e-19	3.09199e-18
comp74356_c2_seq2	805	0	79	0	2.68	11.39	Up	3.52144e-27	3.56535e-26
comp78148_c0_seq2	317	0	26	0	2.69	11.39	Up	1.86832e-09	1.04943e-08
comp42313_c0_seq1	468	0	43	0	2.69	11.39	Up	3.8562e-15	2.80438e-14
comp94384_c0_seq1	224	0	17	0	2.68	11.39	Up	1.91122e-06	8.60095e-06
comp78906_c0_seq1	273	0	22	0	2.66	11.38	Up	4.06598e-08	2.09119e-07
comp95803_c1_seq1	283	0	23	0	2.66	11.38	Up	1.88251e-08	9.90468e-08
comp80835_c0_seq3	263	0	21	0	2.67	11.38	Up	8.78204e-08	4.40768e-07
comp71515_c1_seq1	1536	0	155	0	2.66	11.38	Up	1.34936e-52	2.04605e-51
comp41057_c0_seq1	2272	0	235	0	2.67	11.38	Up	2.37584e-79	4.69689e-78
comp58098_c0_seq1	263	0	21	0	2.67	11.38	Up	8.78204e-08	4.40768e-07
comp94576_c0_seq3	2735	0	285	0	2.67	11.38	Up	4.51208e-96	1.00948e-94
comp77316_c0_seq1	330	0	28	0	2.67	11.38	Up	4.00492e-10	2.33133e-09
comp73530_c0_seq1	415	0	37	0	2.67	11.38	Up	3.91502e-13	2.6327e-12
comp68158_c0_seq1	386	0	33	0	2.67	11.38	Up	8.52018e-12	5.4011e-11
comp74026_c0_seq2	293	0	23	0	2.65	11.37	Up	1.88251e-08	9.90468e-08
comp267910_c0_seq1	2882	0	297	0	2.65	11.37	Up	4.37754e-100	1.00907e-98
comp49428_c0_seq1	456	0	41	0	2.64	11.37	Up	1.79894e-14	1.2768e-13
comp70299_c0_seq1	1209	0	121	0	2.65	11.37	Up	3.16744e-41	4.11475e-40
comp336231_c0_seq1	1040	0	103	0	2.65	11.37	Up	3.31458e-35	3.91405e-34
comp45216_c1_seq1	628	0	59	0	2.64	11.37	Up	1.71909e-20	1.47713e-19
comp36296_c0_seq1	827	0	80	0	2.64	11.37	Up	1.63039e-27	1.66269e-26
comp79771_c0_seq2	760	0	73	0	2.64	11.37	Up	3.57516e-25	3.46767e-24
comp88678_c0_seq1	912	0	88	0	2.64	11.37	Up	3.4424e-30	3.71231e-29
comp66936_c0_seq1	1649	0	167	0	2.64	11.37	Up	1.30913e-56	2.07426e-55
comp96482_c0_seq15	1444	0	146	0	2.65	11.37	Up	1.38034e-49	2.01782e-48
comp55787_c0_seq1	284	0	23	0	2.65	11.37	Up	1.88251e-08	9.90468e-08
comp88765_c0_seq1	445	0	39	0	2.65	11.37	Up	8.3922e-14	5.80341e-13
comp332832_c0_seq1	713	0	68	0	2.64	11.37	Up	1.6805e-23	1.56435e-22
comp94789_c0_seq1	266	0	21	0	2.63	11.36	Up	8.78204e-08	4.40768e-07
comp65747_c0_seq1	534	0	49	0	2.63	11.36	Up	3.79828e-17	2.95484e-16
comp99426_c1_seq1	908	0	88	0	2.62	11.36	Up	3.4424e-30	3.71231e-29
comp103037_c0_seq1	431	0	38	0	2.62	11.36	Up	1.81261e-13	1.23648e-12
comp268993_c0_seq1	953	0	92	0	2.62	11.36	Up	1.58178e-31	1.75354e-30
comp62496_c1_seq1	449	0	40	0	2.63	11.36	Up	3.8855e-14	2.72396e-13
comp94671_c0_seq2	771	0	73	0	2.63	11.36	Up	3.57516e-25	3.46767e-24
comp78555_c0_seq2	267	0	21	0	2.62	11.36	Up	8.78204e-08	4.40768e-07
comp105183_c0_seq5	936	0	91	0	2.63	11.36	Up	3.41644e-31	3.76056e-30
comp267438_c0_seq1	1212	0	120	0	2.62	11.36	Up	6.84128e-41	8.83777e-40
comp94662_c0_seq1	926	0	90	0	2.63	11.36	Up	7.3791e-31	8.0669e-30
comp50139_c0_seq1	870	0	84	0	2.63	11.36	Up	7.49164e-29	7.85068e-28
comp103220_c1_seq2	1416	0	141	0	2.63	11.36	Up	6.48832e-48	9.26523e-47
comp96653_c0_seq5	792	0	75	0	2.61	11.35	Up	7.66366e-26	7.53964e-25
comp81059_c0_seq1	277	0	22	0	2.61	11.35	Up	4.06598e-08	2.09119e-07
comp36202_c0_seq1	1575	0	157	0	2.61	11.35	Up	2.89248e-53	4.41435e-52
comp41638_c0_seq1	470	0	42	0	2.61	11.35	Up	8.32892e-15	5.98655e-14
comp102537_c1_seq16	1016	0	98	0	2.61	11.35	Up	1.55802e-33	1.7875e-32
comp65225_c1_seq2	545	0	49	0	2.61	11.35	Up	3.79828e-17	2.95484e-16
comp58642_c0_seq1	2224	0	225	0	2.61	11.35	Up	5.24938e-76	1.00953e-74
comp85364_c0_seq1	406	0	35	0	2.59	11.34	Up	1.82638e-12	1.19372e-11
comp61875_c0_seq1	724	0	68	0	2.6	11.34	Up	1.6805e-23	1.56435e-22
comp81220_c1_seq1	877	0	84	0	2.6	11.34	Up	7.49164e-29	7.85068e-28
comp102332_c0_seq4	2253	0	227	0	2.6	11.34	Up	1.12525e-76	2.17709e-75
comp81793_c0_seq1	1128	0	110	0	2.6	11.34	Up	1.51156e-37	1.85933e-36
comp317037_c0_seq1	713	0	67	0	2.6	11.34	Up	3.62968e-23	3.35084e-22
comp65121_c0_seq1	433	0	38	0	2.6	11.34	Up	1.81261e-13	1.23648e-12
comp48956_c0_seq1	1351	0	133	0	2.59	11.34	Up	3.073e-45	4.23319e-44
comp328200_c0_seq1	455	0	40	0	2.59	11.34	Up	3.8855e-14	2.72396e-13
comp46639_c0_seq1	628	0	58	0	2.59	11.34	Up	3.71302e-20	3.16262e-19
comp35003_c0_seq1	1901	0	190	0	2.6	11.34	Up	2.66144e-64	4.5805e-63
comp34939_c0_seq1	2931	0	297	0	2.6	11.34	Up	4.37754e-100	1.00907e-98
comp71464_c0_seq1	201	0	14	0	2.59	11.34	Up	1.92574e-05	7.85969e-05
comp66820_c0_seq1	239	0	18	0	2.6	11.34	Up	8.84874e-07	4.10588e-06
comp82971_c0_seq1	1230	0	120	0	2.6	11.34	Up	6.84128e-41	8.83777e-40
comp86907_c0_seq3	2117	0	211	0	2.58	11.33	Up	2.52412e-71	4.65671e-70
comp75331_c0_seq1	533	0	48	0	2.58	11.33	Up	8.20382e-17	6.31454e-16
comp48867_c0_seq1	642	0	59	0	2.57	11.33	Up	1.71909e-20	1.47713e-19
comp80164_c0_seq1	290	0	23	0	2.58	11.33	Up	1.88251e-08	9.90468e-08
comp42308_c0_seq1	727	0	68	0	2.58	11.33	Up	1.6805e-23	1.56435e-22
comp234120_c0_seq1	672	0	62	0	2.57	11.33	Up	1.70613e-21	1.50641e-20
comp81128_c0_seq1	240	0	18	0	2.58	11.33	Up	8.84874e-07	4.10588e-06
comp302104_c0_seq1	834	0	79	0	2.58	11.33	Up	3.52144e-27	3.56535e-26
comp87785_c0_seq2	699	0	65	0	2.58	11.33	Up	1.69327e-22	1.53522e-21
comp273701_c0_seq1	497	0	44	0	2.57	11.33	Up	1.78538e-15	1.31286e-14
comp237712_c0_seq1	1317	0	129	0	2.58	11.33	Up	6.68772e-44	9.04296e-43
comp70800_c0_seq1	816	0	77	0	2.58	11.33	Up	1.64278e-26	1.63879e-25
comp285223_c0_seq1	1684	0	165	0	2.55	11.32	Up	6.10716e-56	9.6088e-55
comp78664_c0_seq1	2092	0	207	0	2.56	11.32	Up	5.49322e-70	9.99832e-69
comp100124_c1_seq1	232	0	17	0	2.55	11.32	Up	1.91122e-06	8.60095e-06
comp254441_c0_seq1	331	0	27	0	2.56	11.32	Up	8.65012e-10	4.95133e-09
comp273736_c0_seq1	967	0	92	0	2.56	11.32	Up	1.58178e-31	1.75354e-30
comp58250_c0_seq1	272	0	21	0	2.56	11.32	Up	8.78204e-08	4.40768e-07
comp60730_c0_seq2	810	0	76	0	2.56	11.32	Up	3.5482e-26	3.51652e-25
comp327220_c0_seq1	747	0	68	0	2.54	11.31	Up	1.6805e-23	1.56435e-22
comp78308_c0_seq1	243	0	18	0	2.54	11.31	Up	8.84874e-07	4.10588e-06
comp331853_c0_seq1	816	0	76	0	2.54	11.31	Up	3.5482e-26	3.51652e-25
comp49005_c0_seq1	965	0	90	0	2.54	11.31	Up	7.3791e-31	8.0669e-30
comp40393_c0_seq1	680	0	62	0	2.54	11.31	Up	1.70613e-21	1.50641e-20
comp81509_c0_seq2	859	0	80	0	2.53	11.3	Up	1.63039e-27	1.66269e-26
comp84278_c0_seq2	1884	0	183	0	2.52	11.3	Up	5.83606e-62	9.79557e-61
comp35201_c0_seq2	305	0	24	0	2.52	11.3	Up	8.71582e-09	4.68249e-08
comp68442_c0_seq1	515	0	45	0	2.52	11.3	Up	8.26614e-16	6.15327e-15
comp88810_c1_seq3	364	0	30	0	2.53	11.3	Up	8.5849e-11	5.18262e-10
comp224053_c0_seq1	327	0	26	0	2.52	11.3	Up	1.86832e-09	1.04943e-08
comp39495_c0_seq2	653	0	58	0	2.52	11.3	Up	3.71302e-20	3.16262e-19
comp83929_c1_seq1	244	0	18	0	2.53	11.3	Up	8.84874e-07	4.10588e-06
comp133465_c0_seq1	213	0	15	0	2.53	11.3	Up	8.91596e-06	3.77282e-05
comp93678_c3_seq1	375	0	31	0	2.52	11.3	Up	3.97472e-11	2.44091e-10
comp56939_c0_seq1	2311	0	226	0	2.52	11.3	Up	2.4304e-76	4.68717e-75
comp250886_c0_seq1	1876	0	183	0	2.53	11.3	Up	5.83606e-62	9.79557e-61
comp264538_c0_seq1	1002	0	94	0	2.52	11.3	Up	3.3907e-32	3.80502e-31
comp49668_c0_seq1	203	0	14	0	2.52	11.3	Up	1.92574e-05	7.85969e-05
comp81062_c0_seq2	587	0	51	0	2.51	11.29	Up	8.14196e-18	6.46973e-17
comp306887_c0_seq1	788	0	72	0	2.5	11.29	Up	7.72188e-25	7.43795e-24
comp70041_c0_seq1	225	0	16	0	2.5	11.29	Up	4.128e-06	1.80771e-05
comp78855_c0_seq1	205	0	14	0	2.5	11.29	Up	1.92574e-05	7.85969e-05
comp50992_c0_seq1	346	0	28	0	2.51	11.29	Up	4.00492e-10	2.33133e-09
comp93921_c0_seq1	1246	0	118	0	2.51	11.29	Up	3.1915e-40	4.08432e-39
comp45300_c0_seq1	1197	0	113	0	2.5	11.29	Up	1.50017e-38	1.87629e-37
comp39825_c0_seq1	377	0	31	0	2.51	11.29	Up	3.97472e-11	2.44091e-10
comp312965_c0_seq1	1768	0	170	0	2.5	11.29	Up	1.29926e-57	2.08185e-56
comp77431_c0_seq2	706	0	64	0	2.51	11.29	Up	3.65724e-22	3.28874e-21
comp61208_c0_seq1	749	0	68	0	2.51	11.29	Up	1.6805e-23	1.56435e-22
comp272152_c0_seq1	737	0	67	0	2.51	11.29	Up	3.62968e-23	3.35084e-22
comp102976_c1_seq1	306	0	24	0	2.51	11.29	Up	8.71582e-09	4.68249e-08
comp82679_c0_seq1	646	0	58	0	2.51	11.29	Up	3.71302e-20	3.16262e-19
comp79916_c0_seq1	589	0	52	0	2.5	11.29	Up	3.76964e-18	3.02673e-17
comp76555_c0_seq1	287	0	22	0	2.5	11.29	Up	4.06598e-08	2.09119e-07
comp282955_c0_seq1	1474	0	141	0	2.51	11.29	Up	6.48832e-48	9.26523e-47
comp70923_c0_seq1	1903	0	182	0	2.48	11.28	Up	1.26052e-61	2.1089e-60
comp51005_c0_seq3	515	1	2218	0.05	124.21	11.28	Up	0	0
comp55354_c0_seq1	641	0	57	0	2.49	11.28	Up	8.01966e-20	6.75216e-19
comp95981_c0_seq3	1729	0	164	0	2.48	11.28	Up	1.31907e-55	2.06932e-54
comp68309_c0_seq1	401	0	33	0	2.49	11.28	Up	8.52018e-12	5.4011e-11
comp81780_c0_seq1	298	0	23	0	2.49	11.28	Up	1.88251e-08	9.90468e-08
comp81675_c1_seq3	664	0	59	0	2.48	11.28	Up	1.71909e-20	1.47713e-19
comp249364_c0_seq1	1922	0	184	0	2.48	11.28	Up	2.70204e-62	4.55558e-61
comp252105_c0_seq1	268	0	20	0	2.48	11.28	Up	1.89681e-07	9.28777e-07
comp57659_c0_seq1	309	0	24	0	2.48	11.28	Up	8.71582e-09	4.68249e-08
comp41598_c0_seq1	510	0	44	0	2.49	11.28	Up	1.78538e-15	1.31286e-14
comp71616_c0_seq1	299	0	23	0	2.48	11.28	Up	1.88251e-08	9.90468e-08
comp155214_c0_seq1	267	0	20	0	2.49	11.28	Up	1.89681e-07	9.28777e-07
comp263763_c0_seq1	1075	0	99	0	2.49	11.28	Up	7.21346e-34	8.33371e-33
comp60833_c0_seq1	247	0	18	0	2.49	11.28	Up	8.84874e-07	4.10588e-06
comp78556_c0_seq1	216	0	15	0	2.48	11.28	Up	8.91596e-06	3.77282e-05
comp94954_c0_seq1	320	0	25	0	2.47	11.27	Up	4.03534e-09	2.21693e-08
comp66271_c0_seq1	554	0	48	0	2.47	11.27	Up	8.20382e-17	6.31454e-16
comp52870_c0_seq1	2162	0	207	0	2.47	11.27	Up	5.49322e-70	9.99832e-69
comp262110_c0_seq1	1215	0	113	0	2.47	11.27	Up	1.50017e-38	1.87629e-37
comp69386_c0_seq2	859	0	78	0	2.47	11.27	Up	7.60588e-27	7.63856e-26
comp80682_c0_seq2	696	0	61	0	2.47	11.27	Up	3.68502e-21	3.22491e-20
comp211574_c0_seq1	217	0	15	0	2.47	11.27	Up	8.91596e-06	3.77282e-05
comp257250_c0_seq1	1123	0	103	0	2.47	11.27	Up	3.31458e-35	3.91405e-34
comp287096_c0_seq1	827	0	75	0	2.47	11.27	Up	7.66366e-26	7.53964e-25
comp238566_c0_seq1	331	0	26	0	2.47	11.27	Up	1.86832e-09	1.04943e-08
comp40458_c0_seq2	310	0	24	0	2.47	11.27	Up	8.71582e-09	4.68249e-08
comp69043_c0_seq1	1121	0	104	0	2.47	11.27	Up	1.53462e-35	1.8239e-34
comp43044_c0_seq1	1213	0	113	0	2.47	11.27	Up	1.50017e-38	1.87629e-37
comp90706_c0_seq2	2306	0	218	0	2.45	11.26	Up	1.15109e-73	2.1699e-72
comp177844_c0_seq1	290	0	22	0	2.46	11.26	Up	4.06598e-08	2.09119e-07
comp97409_c1_seq6	1407	0	131	0	2.45	11.26	Up	1.43357e-44	1.95495e-43
comp57663_c0_seq1	507	0	43	0	2.45	11.26	Up	3.8562e-15	2.80438e-14
comp332329_c0_seq1	1541	0	145	0	2.46	11.26	Up	2.98138e-49	4.34265e-48
comp40118_c0_seq1	1186	0	110	0	2.46	11.26	Up	1.51156e-37	1.85933e-36
comp307503_c0_seq1	1804	0	170	0	2.45	11.26	Up	1.29926e-57	2.08185e-56
comp64948_c0_seq1	2862	0	275	0	2.46	11.26	Up	9.9693e-93	2.17607e-91
comp312213_c0_seq1	627	0	55	0	2.46	11.26	Up	3.74122e-19	3.09199e-18
comp67932_c0_seq1	516	0	44	0	2.46	11.26	Up	1.78538e-15	1.31286e-14
comp69363_c0_seq1	842	0	76	0	2.46	11.26	Up	3.5482e-26	3.51652e-25
comp304221_c0_seq1	660	0	58	0	2.45	11.26	Up	3.71302e-20	3.16262e-19
comp98596_c2_seq1	791	0	71	0	2.46	11.26	Up	1.66783e-24	1.59426e-23
comp76014_c0_seq1	240	0	17	0	2.44	11.25	Up	1.91122e-06	8.60095e-06
comp49110_c0_seq1	314	0	24	0	2.43	11.25	Up	8.71582e-09	4.68249e-08
comp60540_c0_seq1	2283	0	215	0	2.43	11.25	Up	1.15983e-72	2.16738e-71
comp44041_c0_seq1	481	0	40	0	2.43	11.25	Up	3.8855e-14	2.72396e-13
comp93259_c1_seq1	449	0	37	0	2.43	11.25	Up	3.91502e-13	2.6327e-12
comp72973_c0_seq1	345	0	27	0	2.43	11.25	Up	8.65012e-10	4.95133e-09
comp90933_c0_seq1	1280	0	118	0	2.44	11.25	Up	3.1915e-40	4.08432e-39
comp102770_c0_seq3	654	0	57	0	2.44	11.25	Up	8.01966e-20	6.75216e-19
comp260516_c0_seq1	1401	0	130	0	2.44	11.25	Up	3.09634e-44	4.20492e-43
comp71290_c0_seq1	335	0	26	0	2.43	11.25	Up	1.86832e-09	1.04943e-08
comp93886_c0_seq2	1584	0	147	0	2.44	11.25	Up	6.39086e-50	9.37326e-49
comp69285_c0_seq1	1274	0	117	0	2.43	11.25	Up	6.89326e-40	8.77687e-39
comp56391_c0_seq1	1342	0	123	0	2.42	11.24	Up	6.78972e-42	8.91889e-41
comp89239_c0_seq1	783	0	69	0	2.42	11.24	Up	7.78054e-24	7.30741e-23
comp43961_c1_seq1	574	0	49	0	2.42	11.24	Up	3.79828e-17	2.95484e-16
comp42488_c0_seq1	1671	0	154	0	2.42	11.24	Up	2.91444e-52	4.39969e-51
comp62442_c0_seq1	328	0	25	0	2.4	11.23	Up	4.03534e-09	2.21693e-08
comp271766_c0_seq1	840	0	74	0	2.4	11.23	Up	1.65526e-25	1.6158e-24
comp105131_c2_seq1	618	0	53	0	2.41	11.23	Up	1.74531e-18	1.41364e-17
comp35428_c0_seq1	348	0	27	0	2.41	11.23	Up	8.65012e-10	4.95133e-09
comp65892_c0_seq1	338	0	26	0	2.4	11.23	Up	1.86832e-09	1.04943e-08
comp71161_c0_seq1	380	0	30	0	2.41	11.23	Up	8.5849e-11	5.18262e-10
comp41335_c0_seq2	2322	0	217	0	2.41	11.23	Up	2.48622e-73	4.67036e-72
comp233628_c0_seq1	274	0	20	0	2.41	11.23	Up	1.89681e-07	9.28777e-07
comp265027_c0_seq1	535	0	45	0	2.41	11.23	Up	8.26614e-16	6.15327e-15
comp73187_c0_seq1	716	0	62	0	2.4	11.23	Up	1.70613e-21	1.50641e-20
comp42190_c0_seq1	275	0	20	0	2.4	11.23	Up	1.89681e-07	9.28777e-07
comp61814_c0_seq1	309	0	23	0	2.38	11.22	Up	1.88251e-08	9.90468e-08
comp73501_c1_seq1	435	0	35	0	2.39	11.22	Up	1.82638e-12	1.19372e-11
comp274595_c0_seq1	1239	0	112	0	2.39	11.22	Up	3.24018e-38	4.03212e-37
comp96488_c0_seq1	551	0	46	0	2.38	11.22	Up	3.82714e-16	2.88355e-15
comp70160_c0_seq2	497	0	41	0	2.39	11.22	Up	1.79894e-14	1.2768e-13
comp289401_c0_seq1	1928	0	178	0	2.39	11.22	Up	2.74324e-60	4.52568e-59
comp86789_c1_seq1	351	0	27	0	2.38	11.22	Up	8.65012e-10	4.95133e-09
comp260042_c0_seq1	1395	0	126	0	2.38	11.22	Up	6.73852e-43	8.97777e-42
comp61733_c0_seq1	392	0	31	0	2.39	11.22	Up	3.97472e-11	2.44091e-10
comp77331_c1_seq2	436	0	35	0	2.38	11.22	Up	1.82638e-12	1.19372e-11
comp58064_c0_seq2	2082	0	191	0	2.38	11.22	Up	1.23222e-64	2.12974e-63
comp70588_c0_seq1	1183	0	106	0	2.38	11.22	Up	3.2896e-36	3.95656e-35
comp275151_c0_seq1	1290	0	116	0	2.38	11.22	Up	1.48886e-39	1.8839e-38
comp67121_c0_seq2	1094	0	98	0	2.39	11.22	Up	1.55802e-33	1.7875e-32
comp263808_c0_seq1	685	0	59	0	2.39	11.22	Up	1.71909e-20	1.47713e-19
comp54780_c0_seq1	415	0	32	0	2.37	11.21	Up	1.84025e-11	1.14772e-10
comp68489_c1_seq1	458	0	37	0	2.37	11.21	Up	3.91502e-13	2.6327e-12
comp72158_c0_seq2	566	0	47	0	2.36	11.2	Up	1.77192e-16	1.34889e-15
comp75761_c0_seq1	815	0	70	0	2.35	11.2	Up	3.6023e-24	3.41048e-23
comp75963_c0_seq1	214	0	14	0	2.35	11.2	Up	1.92574e-05	7.85969e-05
comp95029_c2_seq1	665	0	56	0	2.35	11.2	Up	1.73215e-19	1.44457e-18
comp40929_c0_seq1	376	0	29	0	2.35	11.2	Up	1.85423e-10	1.10001e-09
comp81480_c0_seq1	440	0	35	0	2.35	11.2	Up	1.82638e-12	1.19372e-11
comp103335_c0_seq8	812	0	70	0	2.36	11.2	Up	3.6023e-24	3.41048e-23
comp297653_c0_seq1	247	0	17	0	2.35	11.2	Up	1.91122e-06	8.60095e-06
comp73806_c0_seq1	487	0	39	0	2.33	11.19	Up	8.3922e-14	5.80341e-13
comp87249_c0_seq2	840	0	72	0	2.33	11.19	Up	7.72188e-25	7.43795e-24
comp55313_c0_seq1	1434	0	128	0	2.34	11.19	Up	1.44446e-43	1.94339e-42
comp41659_c0_seq1	1499	0	133	0	2.33	11.19	Up	3.073e-45	4.23319e-44
comp312187_c0_seq1	732	0	62	0	2.34	11.19	Up	1.70613e-21	1.50641e-20
comp34986_c0_seq1	1419	0	126	0	2.33	11.19	Up	6.73852e-43	8.97777e-42
comp52286_c0_seq1	616	0	51	0	2.33	11.19	Up	8.14196e-18	6.46973e-17
comp104375_c0_seq1	314	0	23	0	2.33	11.19	Up	1.88251e-08	9.90468e-08
comp34828_c0_seq1	551	0	44	0	2.33	11.19	Up	1.78538e-15	1.31286e-14
comp78975_c0_seq4	721	0	61	0	2.34	11.19	Up	3.68502e-21	3.22491e-20
comp96679_c1_seq2	646	0	53	0	2.34	11.19	Up	1.74531e-18	1.41364e-17
comp97586_c0_seq1	368	0	28	0	2.33	11.19	Up	4.00492e-10	2.33133e-09
comp42155_c0_seq1	2346	0	213	0	2.34	11.19	Up	5.4107e-72	1.00474e-70
comp59959_c0_seq1	378	0	29	0	2.34	11.19	Up	1.85423e-10	1.10001e-09
comp313569_c0_seq1	1238	0	109	0	2.33	11.19	Up	3.2648e-37	3.99472e-36
comp253468_c0_seq1	1270	0	112	0	2.33	11.19	Up	3.24018e-38	4.03212e-37
comp70798_c0_seq1	367	0	28	0	2.34	11.19	Up	4.00492e-10	2.33133e-09
comp62630_c0_seq1	1122	0	98	0	2.33	11.19	Up	1.55802e-33	1.7875e-32
comp249022_c0_seq1	1119	0	98	0	2.33	11.19	Up	1.55802e-33	1.7875e-32
comp296668_c0_seq1	584	0	48	0	2.33	11.19	Up	8.20382e-17	6.31454e-16
comp74933_c0_seq1	624	0	52	0	2.34	11.19	Up	3.76964e-18	3.02673e-17
comp255147_c0_seq1	862	0	74	0	2.33	11.19	Up	1.65526e-25	1.6158e-24
comp58133_c0_seq2	767	0	65	0	2.33	11.19	Up	1.69327e-22	1.53522e-21
comp55187_c0_seq1	564	0	46	0	2.32	11.18	Up	3.82714e-16	2.88355e-15
comp41373_c0_seq1	672	0	56	0	2.32	11.18	Up	1.73215e-19	1.44457e-18
comp65039_c0_seq1	922	0	79	0	2.32	11.18	Up	3.52144e-27	3.56535e-26
comp55790_c0_seq1	672	0	56	0	2.32	11.18	Up	1.73215e-19	1.44457e-18
comp323578_c0_seq1	738	0	62	0	2.32	11.18	Up	1.70613e-21	1.50641e-20
comp93962_c0_seq2	271	0	19	0	2.32	11.18	Up	4.09688e-07	1.95461e-06
comp35227_c0_seq1	216	0	14	0	2.32	11.18	Up	1.92574e-05	7.85969e-05
comp281930_c0_seq1	1231	0	108	0	2.32	11.18	Up	7.05154e-37	8.58689e-36
comp97388_c2_seq1	260	0	18	0	2.32	11.18	Up	8.84874e-07	4.10588e-06
comp61757_c0_seq1	434	0	34	0	2.32	11.18	Up	3.94476e-12	2.54383e-11
comp312884_c0_seq1	1774	0	156	0	2.3	11.17	Up	6.2474e-53	9.49787e-52
comp78449_c0_seq2	609	0	50	0	2.31	11.17	Up	1.75856e-17	1.38343e-16
comp60123_c0_seq1	206	0	13	0	2.3	11.17	Up	4.15936e-05	0.000163686
comp103661_c0_seq5	493	0	39	0	2.3	11.17	Up	8.3922e-14	5.80341e-13
comp305397_c0_seq1	1031	0	89	0	2.31	11.17	Up	1.5938e-30	1.73054e-29
comp332776_c0_seq1	1550	0	137	0	2.31	11.17	Up	1.41204e-46	1.9816e-45
comp82920_c0_seq1	707	0	59	0	2.31	11.17	Up	1.71909e-20	1.47713e-19
comp48399_c0_seq1	481	0	38	0	2.3	11.17	Up	1.81261e-13	1.23648e-12
comp65020_c0_seq2	1636	0	143	0	2.3	11.17	Up	1.39083e-48	2.00588e-47
comp75679_c0_seq1	885	0	75	0	2.3	11.17	Up	7.66366e-26	7.53964e-25
comp88139_c0_seq1	873	0	74	0	2.3	11.17	Up	1.65526e-25	1.6158e-24
comp71223_c1_seq1	493	0	39	0	2.3	11.17	Up	8.3922e-14	5.80341e-13
comp145121_c0_seq1	250	0	17	0	2.31	11.17	Up	1.91122e-06	8.60095e-06
comp63332_c0_seq2	1231	0	107	0	2.31	11.17	Up	1.52305e-36	1.84452e-35
comp82163_c1_seq1	228	0	15	0	2.31	11.17	Up	8.91596e-06	3.77282e-05
comp325601_c0_seq1	1640	0	145	0	2.31	11.17	Up	2.98138e-49	4.34265e-48
comp46919_c0_seq1	250	0	17	0	2.31	11.17	Up	1.91122e-06	8.60095e-06
comp85675_c0_seq1	1413	0	124	0	2.31	11.17	Up	3.14356e-42	4.14562e-41
comp62975_c0_seq1	372	0	28	0	2.3	11.17	Up	4.00492e-10	2.33133e-09
comp103027_c1_seq1	328	0	24	0	2.3	11.17	Up	8.71582e-09	4.68249e-08
comp42410_c0_seq1	1145	0	98	0	2.3	11.17	Up	1.55802e-33	1.7875e-32
comp89731_c0_seq1	713	0	59	0	2.3	11.17	Up	1.71909e-20	1.47713e-19
comp310465_c0_seq1	665	0	55	0	2.31	11.17	Up	3.74122e-19	3.09199e-18
comp41935_c0_seq1	1851	0	163	0	2.29	11.16	Up	2.84902e-55	4.45184e-54
comp50128_c0_seq1	417	0	32	0	2.29	11.16	Up	1.84025e-11	1.14772e-10
comp77501_c0_seq1	1196	0	103	0	2.29	11.16	Up	3.31458e-35	3.91405e-34
comp353676_c0_seq1	680	0	56	0	2.29	11.16	Up	1.73215e-19	1.44457e-18
comp102622_c0_seq2	1715	0	149	0	2.27	11.15	Up	1.36994e-50	2.02582e-49
comp88141_c0_seq1	923	0	78	0	2.28	11.15	Up	7.60588e-27	7.63856e-26
comp288687_c0_seq1	1638	0	143	0	2.28	11.15	Up	1.39083e-48	2.00588e-47
comp45589_c0_seq1	1600	0	139	0	2.27	11.15	Up	3.02684e-47	4.28569e-46
comp76414_c0_seq1	510	0	40	0	2.27	11.15	Up	3.8855e-14	2.72396e-13
comp343718_c0_seq1	1182	0	101	0	2.27	11.15	Up	1.54627e-34	1.80581e-33
comp101864_c1_seq1	952	0	80	0	2.27	11.15	Up	1.63039e-27	1.66269e-26
comp42741_c0_seq1	576	0	46	0	2.27	11.15	Up	3.82714e-16	2.88355e-15
comp336256_c0_seq1	1150	0	98	0	2.27	11.15	Up	1.55802e-33	1.7875e-32
comp88022_c0_seq2	507	0	40	0	2.28	11.15	Up	3.8855e-14	2.72396e-13
comp40368_c0_seq1	972	0	82	0	2.27	11.15	Up	3.4949e-28	3.61359e-27
comp84303_c0_seq1	630	0	51	0	2.27	11.15	Up	8.14196e-18	6.46973e-17
comp313781_c0_seq1	1146	0	98	0	2.28	11.15	Up	1.55802e-33	1.7875e-32
comp62614_c0_seq1	1514	0	132	0	2.28	11.15	Up	6.6373e-45	9.09737e-44
comp87030_c0_seq1	276	0	19	0	2.27	11.15	Up	4.09688e-07	1.95461e-06
comp99985_c1_seq1	1224	0	105	0	2.27	11.15	Up	7.1051e-36	8.49947e-35
comp83504_c0_seq1	948	0	80	0	2.28	11.15	Up	1.63039e-27	1.66269e-26
comp333763_c0_seq1	984	0	83	0	2.27	11.15	Up	1.6181e-28	1.68451e-27
comp105657_c0_seq1	342	0	25	0	2.28	11.15	Up	4.03534e-09	2.21693e-08
comp97540_c0_seq1	1950	0	170	0	2.26	11.14	Up	1.29926e-57	2.08185e-56
comp120472_c0_seq1	209	0	13	0	2.25	11.14	Up	4.15936e-05	0.000163686
comp251470_c0_seq1	1407	0	121	0	2.26	11.14	Up	3.16744e-41	4.11475e-40
comp333843_c0_seq1	1450	0	125	0	2.26	11.14	Up	1.45544e-42	1.93038e-41
comp91853_c1_seq1	790	0	65	0	2.25	11.14	Up	1.69327e-22	1.53522e-21
comp87127_c0_seq2	557	0	44	0	2.26	11.14	Up	1.78538e-15	1.31286e-14
comp80400_c0_seq1	379	0	28	0	2.25	11.14	Up	4.00492e-10	2.33133e-09
comp45943_c0_seq1	762	0	62	0	2.26	11.14	Up	1.70613e-21	1.50641e-20
comp312384_c0_seq1	646	0	52	0	2.25	11.14	Up	3.76964e-18	3.02673e-17
comp74289_c1_seq1	445	0	34	0	2.26	11.14	Up	3.94476e-12	2.54383e-11
comp344521_c0_seq1	322	0	23	0	2.26	11.14	Up	1.88251e-08	9.90468e-08
comp83752_c0_seq3	455	0	35	0	2.26	11.14	Up	1.82638e-12	1.19372e-11
comp68426_c0_seq1	254	0	17	0	2.26	11.14	Up	1.91122e-06	8.60095e-06
comp289353_c0_seq1	1054	0	88	0	2.26	11.14	Up	3.4424e-30	3.71231e-29
comp289642_c0_seq1	678	0	55	0	2.26	11.14	Up	3.74122e-19	3.09199e-18
comp91599_c0_seq7	2892	0	255	0	2.26	11.14	Up	4.86678e-86	1.01506e-84
comp389761_c0_seq1	1109	0	94	0	2.26	11.14	Up	3.3907e-32	3.80502e-31
comp39854_c0_seq1	1393	0	119	0	2.25	11.14	Up	1.47763e-40	1.90086e-39
comp42903_c0_seq1	1959	0	170	0	2.25	11.14	Up	1.29926e-57	2.08185e-56
comp76598_c0_seq1	300	0	21	0	2.25	11.14	Up	8.78204e-08	4.40768e-07
comp282165_c0_seq1	1385	0	118	0	2.24	11.13	Up	3.1915e-40	4.08432e-39
comp78939_c1_seq1	695	0	56	0	2.24	11.13	Up	1.73215e-19	1.44457e-18
comp274333_c0_seq1	1142	0	96	0	2.24	11.13	Up	7.26826e-33	8.25323e-32
comp92381_c0_seq5	1449	0	123	0	2.24	11.13	Up	6.78972e-42	8.91889e-41
comp63547_c0_seq1	570	0	45	0	2.24	11.13	Up	8.26614e-16	6.15327e-15
comp41487_c0_seq1	360	0	26	0	2.24	11.13	Up	1.86832e-09	1.04943e-08
comp66327_c0_seq1	246	0	16	0	2.22	11.12	Up	4.128e-06	1.80771e-05
comp85558_c0_seq3	505	0	39	0	2.23	11.12	Up	8.3922e-14	5.80341e-13
comp66437_c0_seq1	245	0	16	0	2.23	11.12	Up	4.128e-06	1.80771e-05
comp100336_c1_seq1	347	0	24	0	2.22	11.12	Up	8.71582e-09	4.68249e-08
comp49708_c0_seq2	1913	0	164	0	2.22	11.12	Up	1.31907e-55	2.06932e-54
comp76382_c0_seq2	257	0	17	0	2.23	11.12	Up	1.91122e-06	8.60095e-06
comp69616_c0_seq1	211	0	13	0	2.22	11.12	Up	4.15936e-05	0.000163686
comp44585_c0_seq1	2782	0	242	0	2.23	11.12	Up	1.08347e-81	2.18383e-80
comp105560_c0_seq5	6473	4	5688	0.01	22.21	11.12	Up	0	0
comp72703_c0_seq1	574	0	45	0	2.23	11.12	Up	8.26614e-16	6.15327e-15
comp346859_c0_seq1	268	0	18	0	2.23	11.12	Up	8.84874e-07	4.10588e-06
comp90708_c1_seq1	461	0	35	0	2.23	11.12	Up	1.82638e-12	1.19372e-11
comp72584_c0_seq1	427	0	32	0	2.23	11.12	Up	1.84025e-11	1.14772e-10
comp303231_c0_seq1	497	0	38	0	2.22	11.12	Up	1.81261e-13	1.23648e-12
comp332904_c0_seq1	292	0	20	0	2.22	11.12	Up	1.89681e-07	9.28777e-07
comp41283_c0_seq1	404	0	30	0	2.23	11.12	Up	8.5849e-11	5.18262e-10
comp89119_c1_seq2	281	0	19	0	2.22	11.12	Up	4.09688e-07	1.95461e-06
comp134841_c0_seq1	211	0	13	0	2.22	11.12	Up	4.15936e-05	0.000163686
comp336503_c0_seq1	887	0	73	0	2.23	11.12	Up	3.57516e-25	3.46767e-24
comp71154_c0_seq1	736	0	59	0	2.23	11.12	Up	1.71909e-20	1.47713e-19
comp288124_c0_seq1	937	0	77	0	2.22	11.12	Up	1.64278e-26	1.63879e-25
comp73372_c0_seq1	292	0	20	0	2.22	11.12	Up	1.89681e-07	9.28777e-07
comp200879_c0_seq1	2003	0	172	0	2.22	11.12	Up	2.78508e-58	4.49857e-57
comp52466_c0_seq1	865	0	71	0	2.23	11.12	Up	1.66783e-24	1.59426e-23
comp42892_c0_seq1	667	0	53	0	2.22	11.12	Up	1.74531e-18	1.41364e-17
comp83623_c0_seq2	326	0	23	0	2.22	11.12	Up	1.88251e-08	9.90468e-08
comp103242_c0_seq1	348	0	25	0	2.23	11.12	Up	4.03534e-09	2.21693e-08
comp327041_c0_seq1	2140	0	184	0	2.22	11.12	Up	2.70204e-62	4.55558e-61
comp42977_c0_seq1	1719	0	147	0	2.23	11.12	Up	6.39086e-50	9.37326e-49
comp48188_c0_seq1	268	0	18	0	2.23	11.12	Up	8.84874e-07	4.10588e-06
comp92123_c0_seq5	719	0	58	0	2.23	11.12	Up	3.71302e-20	3.16262e-19
comp75298_c0_seq1	722	0	57	0	2.22	11.12	Up	8.01966e-20	6.75216e-19
comp105082_c2_seq1	351	0	25	0	2.21	11.11	Up	4.03534e-09	2.21693e-08
comp104828_c0_seq5	2593	0	223	0	2.21	11.11	Up	2.44886e-75	4.68734e-74
comp42013_c0_seq1	1788	0	152	0	2.21	11.11	Up	1.35961e-51	2.03676e-50
comp98886_c0_seq5	611	0	48	0	2.21	11.11	Up	8.20382e-17	6.31454e-16
comp83874_c0_seq1	270	0	18	0	2.21	11.11	Up	8.84874e-07	4.10588e-06
comp310857_c0_seq1	1627	0	138	0	2.21	11.11	Up	6.5376e-47	9.21755e-46
comp88318_c0_seq2	1120	0	93	0	2.21	11.11	Up	7.32348e-32	8.16744e-31
comp309393_c0_seq1	2092	0	177	0	2.19	11.1	Up	5.92506e-60	9.72801e-59
comp78570_c0_seq1	604	0	47	0	2.2	11.1	Up	1.77192e-16	1.34889e-15
comp258926_c0_seq1	1285	0	107	0	2.2	11.1	Up	1.52305e-36	1.84452e-35
comp65467_c0_seq1	442	0	32	0	2.19	11.1	Up	1.84025e-11	1.14772e-10
comp87908_c0_seq1	570	0	44	0	2.19	11.1	Up	1.78538e-15	1.31286e-14
comp37997_c0_seq1	224	0	14	0	2.2	11.1	Up	1.92574e-05	7.85969e-05
comp72500_c0_seq1	434	0	32	0	2.19	11.1	Up	1.84025e-11	1.14772e-10
comp33267_c0_seq1	582	0	44	0	2.19	11.1	Up	1.78538e-15	1.31286e-14
comp33211_c0_seq1	352	0	25	0	2.2	11.1	Up	4.03534e-09	2.21693e-08
comp69991_c0_seq1	421	0	31	0	2.2	11.1	Up	3.97472e-11	2.44091e-10
comp66339_c0_seq1	581	0	44	0	2.19	11.1	Up	1.78538e-15	1.31286e-14
comp100230_c1_seq1	696	0	55	0	2.19	11.1	Up	3.74122e-19	3.09199e-18
comp76700_c0_seq1	1290	0	106	0	2.19	11.1	Up	3.2896e-36	3.95656e-35
comp35555_c0_seq1	787	0	63	0	2.19	11.1	Up	7.8992e-22	7.03603e-21
comp359674_c0_seq1	1141	0	94	0	2.19	11.1	Up	3.3907e-32	3.80502e-31
comp79896_c0_seq1	819	0	65	0	2.19	11.1	Up	1.69327e-22	1.53522e-21
comp65233_c0_seq1	1359	0	113	0	2.19	11.1	Up	1.50017e-38	1.87629e-37
comp73564_c0_seq1	294	0	20	0	2.2	11.1	Up	1.89681e-07	9.28777e-07
comp40509_c0_seq1	773	0	62	0	2.2	11.1	Up	1.70613e-21	1.50641e-20
comp393283_c0_seq1	697	0	55	0	2.19	11.1	Up	3.74122e-19	3.09199e-18
comp75092_c0_seq1	1708	0	143	0	2.2	11.1	Up	1.39083e-48	2.00588e-47
comp55702_c0_seq1	366	0	26	0	2.18	11.09	Up	1.86832e-09	1.04943e-08
comp70853_c0_seq1	1683	0	141	0	2.18	11.09	Up	6.48832e-48	9.26523e-47
comp102444_c0_seq1	1218	0	100	0	2.18	11.09	Up	3.33976e-34	3.87837e-33
comp97612_c2_seq1	400	0	29	0	2.18	11.09	Up	1.85423e-10	1.10001e-09
comp35918_c1_seq1	285	0	19	0	2.18	11.09	Up	4.09688e-07	1.95461e-06
comp53883_c0_seq4	1432	0	118	0	2.18	11.09	Up	3.1915e-40	4.08432e-39
comp42705_c0_seq1	2096	0	177	0	2.18	11.09	Up	5.92506e-60	9.72801e-59
comp72638_c0_seq1	226	0	14	0	2.18	11.09	Up	1.92574e-05	7.85969e-05
comp326861_c0_seq1	1084	0	88	0	2.18	11.09	Up	3.4424e-30	3.71231e-29
comp69235_c0_seq1	1425	0	118	0	2.18	11.09	Up	3.1915e-40	4.08432e-39
comp315307_c0_seq1	1009	0	82	0	2.18	11.09	Up	3.4949e-28	3.61359e-27
comp43370_c0_seq1	377	0	27	0	2.18	11.09	Up	8.65012e-10	4.95133e-09
comp76510_c0_seq2	355	0	25	0	2.18	11.09	Up	4.03534e-09	2.21693e-08
comp100018_c2_seq1	273	0	18	0	2.18	11.09	Up	8.84874e-07	4.10588e-06
comp76295_c0_seq4	449	0	33	0	2.17	11.08	Up	8.52018e-12	5.4011e-11
comp75229_c0_seq4	461	0	34	0	2.16	11.08	Up	3.94476e-12	2.54383e-11
comp81912_c0_seq1	633	0	49	0	2.17	11.08	Up	3.79828e-17	2.95484e-16
comp321423_c0_seq1	1084	0	88	0	2.17	11.08	Up	3.4424e-30	3.71231e-29
comp34361_c0_seq1	275	0	18	0	2.16	11.08	Up	8.84874e-07	4.10588e-06
comp62837_c0_seq2	333	0	23	0	2.17	11.08	Up	1.88251e-08	9.90468e-08
comp34114_c0_seq1	250	0	16	0	2.17	11.08	Up	4.128e-06	1.80771e-05
comp75598_c0_seq1	381	0	27	0	2.16	11.08	Up	8.65012e-10	4.95133e-09
comp69262_c0_seq1	369	0	26	0	2.16	11.08	Up	1.86832e-09	1.04943e-08
comp40628_c0_seq1	299	0	20	0	2.16	11.08	Up	1.89681e-07	9.28777e-07
comp90491_c0_seq1	333	0	23	0	2.17	11.08	Up	1.88251e-08	9.90468e-08
comp43317_c0_seq1	381	0	27	0	2.16	11.08	Up	8.65012e-10	4.95133e-09
comp36139_c0_seq1	496	0	37	0	2.16	11.08	Up	3.91502e-13	2.6327e-12
comp48747_c1_seq1	555	0	42	0	2.16	11.08	Up	8.32892e-15	5.98655e-14
comp60176_c0_seq1	251	0	16	0	2.16	11.08	Up	4.128e-06	1.80771e-05
comp74957_c0_seq1	1630	0	135	0	2.16	11.08	Up	6.58726e-46	9.16566e-45
comp60684_c0_seq1	2471	0	208	0	2.17	11.08	Up	2.5433e-70	4.64484e-69
comp88357_c0_seq1	630	0	48	0	2.16	11.08	Up	8.20382e-17	6.31454e-16
comp47322_c0_seq1	414	0	30	0	2.17	11.08	Up	8.5849e-11	5.18262e-10
comp85854_c0_seq8	1980	0	166	0	2.17	11.08	Up	2.82754e-56	4.46462e-55
comp372678_c0_seq1	335	0	23	0	2.15	11.07	Up	1.88251e-08	9.90468e-08
comp271287_c0_seq1	1185	0	96	0	2.15	11.07	Up	7.26826e-33	8.25323e-32
comp104022_c0_seq1	288	0	19	0	2.15	11.07	Up	4.09688e-07	1.95461e-06
comp87948_c0_seq4	2811	0	236	0	2.15	11.07	Up	1.09999e-79	2.17891e-78
comp35125_c0_seq1	252	0	16	0	2.15	11.07	Up	4.128e-06	1.80771e-05
comp295549_c0_seq1	1090	0	88	0	2.15	11.07	Up	3.4424e-30	3.71231e-29
comp345717_c0_seq1	1102	0	89	0	2.15	11.07	Up	1.5938e-30	1.73054e-29
comp324829_c0_seq1	1417	0	116	0	2.15	11.07	Up	1.48886e-39	1.8839e-38
comp51305_c0_seq1	300	0	20	0	2.15	11.07	Up	1.89681e-07	9.28777e-07
comp311914_c0_seq1	569	0	43	0	2.15	11.07	Up	3.8562e-15	2.80438e-14
comp365457_c0_seq1	939	0	74	0	2.13	11.06	Up	1.65526e-25	1.6158e-24
comp89842_c0_seq3	743	0	57	0	2.14	11.06	Up	8.01966e-20	6.75216e-19
comp41585_c0_seq1	289	0	19	0	2.14	11.06	Up	4.09688e-07	1.95461e-06
comp43804_c0_seq1	254	0	16	0	2.13	11.06	Up	4.128e-06	1.80771e-05
comp799670_c0_seq1	795	0	62	0	2.13	11.06	Up	1.70613e-21	1.50641e-20
comp80892_c0_seq1	313	0	21	0	2.14	11.06	Up	8.78204e-08	4.40768e-07
comp272090_c0_seq1	372	0	26	0	2.14	11.06	Up	1.86832e-09	1.04943e-08
comp43961_c0_seq1	629	0	48	0	2.14	11.06	Up	8.20382e-17	6.31454e-16
comp275279_c0_seq1	1491	0	121	0	2.13	11.06	Up	3.16744e-41	4.11475e-40
comp86459_c0_seq2	241	0	15	0	2.14	11.06	Up	8.91596e-06	3.77282e-05
comp53888_c0_seq1	1224	0	99	0	2.14	11.06	Up	7.21346e-34	8.33371e-33
comp76404_c0_seq3	746	0	58	0	2.14	11.06	Up	3.71302e-20	3.16262e-19
comp72998_c0_seq1	641	0	49	0	2.14	11.06	Up	3.79828e-17	2.95484e-16
comp42654_c0_seq1	432	0	31	0	2.13	11.06	Up	3.97472e-11	2.44091e-10
comp284767_c0_seq1	1843	0	152	0	2.14	11.06	Up	1.35961e-51	2.03676e-50
comp321909_c0_seq1	760	0	59	0	2.13	11.06	Up	1.71909e-20	1.47713e-19
comp39303_c0_seq1	1716	0	141	0	2.14	11.06	Up	6.48832e-48	9.26523e-47
comp93178_c0_seq1	1074	0	86	0	2.14	11.06	Up	1.6059e-29	1.70554e-28
comp298759_c0_seq1	561	0	42	0	2.13	11.06	Up	8.32892e-15	5.98655e-14
comp367832_c0_seq1	2011	0	166	0	2.14	11.06	Up	2.82754e-56	4.46462e-55
comp99414_c3_seq2	888	0	70	0	2.14	11.06	Up	3.6023e-24	3.41048e-23
comp42100_c0_seq1	1523	0	124	0	2.14	11.06	Up	3.14356e-42	4.14562e-41
comp312578_c0_seq1	504	0	37	0	2.13	11.06	Up	3.91502e-13	2.6327e-12
comp284748_c0_seq1	1416	0	115	0	2.13	11.06	Up	3.21574e-39	4.05671e-38
comp84377_c0_seq1	410	0	29	0	2.12	11.05	Up	1.85423e-10	1.10001e-09
comp234724_c0_seq1	279	0	18	0	2.12	11.05	Up	8.84874e-07	4.10588e-06
comp56677_c0_seq1	279	0	18	0	2.12	11.05	Up	8.84874e-07	4.10588e-06
comp80226_c0_seq4	350	0	24	0	2.12	11.05	Up	8.71582e-09	4.68249e-08
comp79950_c2_seq1	730	0	55	0	2.12	11.05	Up	3.74122e-19	3.09199e-18
comp82620_c0_seq3	647	0	49	0	2.12	11.05	Up	3.79828e-17	2.95484e-16
comp78740_c0_seq1	398	0	28	0	2.12	11.05	Up	4.00492e-10	2.33133e-09
comp70831_c0_seq1	565	0	42	0	2.12	11.05	Up	8.32892e-15	5.98655e-14
comp75604_c0_seq4	918	0	71	0	2.12	11.05	Up	1.66783e-24	1.59426e-23
comp64972_c0_seq2	510	0	37	0	2.1	11.04	Up	3.91502e-13	2.6327e-12
comp281263_c0_seq1	462	0	33	0	2.1	11.04	Up	8.52018e-12	5.4011e-11
comp85869_c1_seq1	231	0	14	0	2.11	11.04	Up	1.92574e-05	7.85969e-05
comp49915_c0_seq1	401	0	28	0	2.1	11.04	Up	4.00492e-10	2.33133e-09
comp39061_c0_seq1	341	0	23	0	2.1	11.04	Up	1.88251e-08	9.90468e-08
comp84701_c0_seq2	556	0	41	0	2.1	11.04	Up	1.79894e-14	1.2768e-13
comp262254_c0_seq1	1308	0	104	0	2.1	11.04	Up	1.53462e-35	1.8239e-34
comp43286_c0_seq1	1376	0	110	0	2.1	11.04	Up	1.51156e-37	1.85933e-36
comp275869_c0_seq1	1087	0	86	0	2.11	11.04	Up	1.6059e-29	1.70554e-28
comp48614_c0_seq1	949	0	74	0	2.1	11.04	Up	1.65526e-25	1.6158e-24
comp71301_c0_seq1	402	0	28	0	2.1	11.04	Up	4.00492e-10	2.33133e-09
comp82414_c0_seq1	348	0	23	0	2.11	11.04	Up	1.88251e-08	9.90468e-08
comp96932_c1_seq1	366	0	25	0	2.1	11.04	Up	4.03534e-09	2.21693e-08
comp75557_c0_seq1	1891	0	153	0	2.1	11.04	Up	6.29486e-52	9.46959e-51
comp40379_c0_seq1	4105	0	341	0	2.11	11.04	Up	8.44034e-115	2.13776e-113
comp69752_c0_seq1	508	0	37	0	2.1	11.04	Up	3.91502e-13	2.6327e-12
comp280595_c0_seq1	231	0	14	0	2.11	11.04	Up	1.92574e-05	7.85969e-05
comp39001_c0_seq1	2500	0	204	0	2.1	11.04	Up	5.53494e-69	9.98611e-68
comp275668_c0_seq1	1408	0	113	0	2.11	11.04	Up	1.50017e-38	1.87629e-37
comp324262_c0_seq1	1605	0	129	0	2.1	11.04	Up	6.68772e-44	9.04296e-43
comp70794_c0_seq1	2400	0	196	0	2.1	11.04	Up	2.62146e-66	4.61836e-65
comp43545_c1_seq1	401	0	28	0	2.1	11.04	Up	4.00492e-10	2.33133e-09
comp66169_c0_seq2	316	0	21	0	2.11	11.04	Up	8.78204e-08	4.40768e-07
comp267940_c0_seq1	317	0	21	0	2.1	11.04	Up	8.78204e-08	4.40768e-07
comp43597_c0_seq2	1083	0	85	0	2.1	11.04	Up	3.46856e-29	3.65925e-28
comp312786_c0_seq1	743	0	57	0	2.11	11.04	Up	8.01966e-20	6.75216e-19
comp274492_c0_seq1	628	0	47	0	2.1	11.04	Up	1.77192e-16	1.34889e-15
comp90246_c0_seq1	1088	0	85	0	2.1	11.04	Up	3.46856e-29	3.65925e-28
comp45820_c0_seq1	220	0	13	0	2.1	11.04	Up	4.15936e-05	0.000163686
comp309201_c0_seq1	761	0	58	0	2.1	11.04	Up	3.71302e-20	3.16262e-19
comp40811_c0_seq1	498	0	36	0	2.1	11.04	Up	8.45594e-13	5.6032e-12
comp95080_c0_seq5	1650	0	132	0	2.1	11.04	Up	6.6373e-45	9.09737e-44
comp101806_c1_seq2	744	0	56	0	2.1	11.04	Up	1.73215e-19	1.44457e-18
comp42021_c0_seq1	2528	0	208	0	2.11	11.04	Up	2.5433e-70	4.64484e-69
comp84270_c1_seq2	989	0	77	0	2.09	11.03	Up	1.64278e-26	1.63879e-25
comp93073_c1_seq1	631	0	47	0	2.09	11.03	Up	1.77192e-16	1.34889e-15
comp78560_c1_seq1	270	0	17	0	2.09	11.03	Up	1.91122e-06	8.60095e-06
comp103559_c1_seq1	319	0	21	0	2.09	11.03	Up	8.78204e-08	4.40768e-07
comp43870_c0_seq1	2369	0	192	0	2.09	11.03	Up	5.70506e-65	9.90711e-64
comp45070_c0_seq1	367	0	25	0	2.09	11.03	Up	4.03534e-09	2.21693e-08
comp404817_c0_seq1	270	0	17	0	2.09	11.03	Up	1.91122e-06	8.60095e-06
comp407136_c0_seq1	776	0	59	0	2.09	11.03	Up	1.71909e-20	1.47713e-19
comp88765_c1_seq2	508	0	36	0	2.09	11.03	Up	8.45594e-13	5.6032e-12
comp88693_c0_seq1	2223	0	180	0	2.09	11.03	Up	5.8804e-61	9.77517e-60
comp52300_c0_seq1	941	0	72	0	2.09	11.03	Up	7.72188e-25	7.43795e-24
comp67716_c0_seq1	1383	0	110	0	2.09	11.03	Up	1.51156e-37	1.85933e-36
comp257641_c0_seq1	443	0	31	0	2.07	11.02	Up	3.97472e-11	2.44091e-10
comp91733_c1_seq4	4097	0	335	0	2.08	11.02	Up	8.56906e-113	2.14617e-111
comp35389_c0_seq1	369	0	25	0	2.07	11.02	Up	4.03534e-09	2.21693e-08
comp97152_c0_seq1	2133	0	171	0	2.08	11.02	Up	6.01542e-58	9.67584e-57
comp64487_c0_seq1	1096	0	85	0	2.07	11.02	Up	3.46856e-29	3.65925e-28
comp84411_c2_seq1	271	0	17	0	2.08	11.02	Up	1.91122e-06	8.60095e-06
comp43545_c0_seq1	453	0	32	0	2.08	11.02	Up	1.84025e-11	1.14772e-10
comp375228_c0_seq1	634	0	47	0	2.08	11.02	Up	1.77192e-16	1.34889e-15
comp36652_c0_seq1	1918	1	1536	0.01	20.78	11.02	Up	0	0
comp90996_c1_seq1	283	0	18	0	2.08	11.02	Up	8.84874e-07	4.10588e-06
comp65907_c0_seq2	271	0	17	0	2.08	11.02	Up	1.91122e-06	8.60095e-06
comp84100_c0_seq1	682	0	51	0	2.08	11.02	Up	8.14196e-18	6.46973e-17
comp299717_c0_seq1	1841	0	146	0	2.07	11.02	Up	1.38034e-49	2.01782e-48
comp70026_c0_seq1	321	0	21	0	2.07	11.02	Up	8.78204e-08	4.40768e-07
comp73126_c0_seq1	646	0	48	0	2.08	11.02	Up	8.20382e-17	6.31454e-16
comp38844_c0_seq1	539	0	39	0	2.07	11.02	Up	8.3922e-14	5.80341e-13
comp79322_c0_seq1	345	0	23	0	2.07	11.02	Up	1.88251e-08	9.90468e-08
comp103943_c2_seq1	1188	0	93	0	2.08	11.02	Up	7.32348e-32	8.16744e-31
comp48837_c0_seq1	756	0	57	0	2.07	11.02	Up	8.01966e-20	6.75216e-19
comp76928_c0_seq1	514	0	36	0	2.07	11.02	Up	8.45594e-13	5.6032e-12
comp311935_c0_seq1	3641	0	297	0	2.08	11.02	Up	4.37754e-100	1.00907e-98
comp50467_c0_seq1	247	0	15	0	2.07	11.02	Up	8.91596e-06	3.77282e-05
comp38815_c1_seq1	983	0	76	0	2.08	11.02	Up	3.5482e-26	3.51652e-25
comp42921_c0_seq1	392	0	27	0	2.08	11.02	Up	8.65012e-10	4.95133e-09
comp66355_c0_seq1	1297	0	102	0	2.08	11.02	Up	7.15908e-35	8.40966e-34
comp281968_c0_seq1	971	0	74	0	2.06	11.01	Up	1.65526e-25	1.6158e-24
comp55229_c0_seq1	223	0	13	0	2.06	11.01	Up	4.15936e-05	0.000163686
comp61142_c0_seq1	273	0	17	0	2.06	11.01	Up	1.91122e-06	8.60095e-06
comp80098_c0_seq3	543	0	39	0	2.06	11.01	Up	8.3922e-14	5.80341e-13
comp57850_c0_seq1	432	0	30	0	2.06	11.01	Up	8.5849e-11	5.18262e-10
comp40472_c0_seq1	432	0	30	0	2.06	11.01	Up	8.5849e-11	5.18262e-10
comp309582_c0_seq1	1137	0	88	0	2.06	11.01	Up	3.4424e-30	3.71231e-29
comp83949_c0_seq1	1087	0	84	0	2.06	11.01	Up	7.49164e-29	7.85068e-28
comp43829_c0_seq1	1868	0	148	0	2.06	11.01	Up	2.9589e-50	4.36225e-49
comp100989_c1_seq3	396	0	26	0	2.05	11	Up	1.86832e-09	1.04943e-08
comp66025_c0_seq1	299	0	19	0	2.05	11	Up	4.09688e-07	1.95461e-06
comp72818_c0_seq2	519	0	37	0	2.05	11	Up	3.91502e-13	2.6327e-12
comp52912_c0_seq1	1167	0	90	0	2.05	11	Up	7.3791e-31	8.0669e-30
comp80718_c0_seq1	655	0	48	0	2.05	11	Up	8.20382e-17	6.31454e-16
comp38995_c0_seq1	361	0	24	0	2.05	11	Up	8.71582e-09	4.68249e-08
comp80512_c0_seq1	533	0	38	0	2.05	11	Up	1.81261e-13	1.23648e-12
comp100170_c1_seq1	274	0	17	0	2.05	11	Up	1.91122e-06	8.60095e-06
comp86428_c0_seq1	325	0	21	0	2.05	11	Up	8.78204e-08	4.40768e-07
comp404567_c0_seq1	447	0	31	0	2.05	11	Up	3.97472e-11	2.44091e-10
comp356236_c0_seq1	1817	0	143	0	2.05	11	Up	1.39083e-48	2.00588e-47
comp71992_c0_seq1	902	1	2048	0.03	61.47	11	Up	0	0
comp76718_c0_seq1	274	0	17	0	2.05	11	Up	1.91122e-06	8.60095e-06
comp50523_c0_seq1	250	0	15	0	2.04	10.99	Up	8.91596e-06	3.77282e-05
comp355753_c0_seq1	2719	0	215	0	2.03	10.99	Up	1.15983e-72	2.16738e-71
comp436073_c0_seq1	376	0	25	0	2.03	10.99	Up	4.03534e-09	2.21693e-08
comp43661_c0_seq1	986	0	75	0	2.04	10.99	Up	7.66366e-26	7.53964e-25
comp58855_c0_seq1	548	0	38	0	2.03	10.99	Up	1.81261e-13	1.23648e-12
comp52443_c0_seq1	474	0	32	0	2.03	10.99	Up	1.84025e-11	1.14772e-10
comp103182_c0_seq1	299	0	18	0	2.04	10.99	Up	8.84874e-07	4.10588e-06
comp78591_c0_seq1	708	0	52	0	2.03	10.99	Up	3.76964e-18	3.02673e-17
comp139506_c0_seq1	225	0	13	0	2.03	10.99	Up	4.15936e-05	0.000163686
comp57385_c0_seq1	620	0	45	0	2.04	10.99	Up	8.26614e-16	6.15327e-15
comp81364_c0_seq1	684	0	50	0	2.03	10.99	Up	1.75856e-17	1.38343e-16
comp89913_c1_seq3	802	0	59	0	2.04	10.99	Up	1.71909e-20	1.47713e-19
comp38683_c0_seq1	1847	0	145	0	2.04	10.99	Up	2.98138e-49	4.34265e-48
comp59264_c1_seq1	250	0	15	0	2.04	10.99	Up	8.91596e-06	3.77282e-05
comp53477_c0_seq1	487	0	34	0	2.03	10.99	Up	3.94476e-12	2.54383e-11
comp82388_c0_seq1	915	0	69	0	2.04	10.99	Up	7.78054e-24	7.30741e-23
comp371190_c0_seq1	1439	0	112	0	2.04	10.99	Up	3.24018e-38	4.03212e-37
comp39633_c1_seq1	1895	0	149	0	2.04	10.99	Up	1.36994e-50	2.02582e-49
comp332576_c0_seq1	974	0	74	0	2.04	10.99	Up	1.65526e-25	1.6158e-24
comp82666_c0_seq1	403	0	27	0	2.03	10.99	Up	8.65012e-10	4.95133e-09
comp75150_c0_seq3	1935	0	152	0	2.04	10.99	Up	1.35961e-51	2.03676e-50
comp99619_c0_seq2	919	0	68	0	2.03	10.99	Up	1.6805e-23	1.56435e-22
comp45216_c0_seq1	1115	0	85	0	2.03	10.99	Up	3.46856e-29	3.65925e-28
comp52728_c0_seq1	461	0	32	0	2.04	10.99	Up	1.84025e-11	1.14772e-10
comp69471_c0_seq2	1176	0	90	0	2.03	10.99	Up	7.3791e-31	8.0669e-30
comp77312_c0_seq1	1428	0	110	0	2.02	10.98	Up	1.51156e-37	1.85933e-36
comp343828_c0_seq1	440	0	30	0	2.02	10.98	Up	8.5849e-11	5.18262e-10
comp35515_c0_seq2	1650	0	128	0	2.02	10.98	Up	1.44446e-43	1.94339e-42
comp35213_c0_seq1	252	0	15	0	2.02	10.98	Up	8.91596e-06	3.77282e-05
comp351498_c0_seq1	1665	0	129	0	2.02	10.98	Up	6.68772e-44	9.04296e-43
comp85184_c0_seq1	213	0	12	0	2.02	10.98	Up	8.9837e-05	0.000338472
comp49617_c0_seq1	1023	0	77	0	2.02	10.98	Up	1.64278e-26	1.63879e-25
comp44037_c0_seq1	2555	0	201	0	2.02	10.98	Up	5.577e-68	9.97472e-67
comp304624_c0_seq1	290	0	18	0	2.02	10.98	Up	8.84874e-07	4.10588e-06
comp63916_c0_seq1	860	0	64	0	2.02	10.98	Up	3.65724e-22	3.28874e-21
comp41671_c0_seq1	292	0	18	0	2	10.97	Up	8.84874e-07	4.10588e-06
comp81134_c0_seq4	1260	0	95	0	2	10.97	Up	1.56985e-32	1.77283e-31
comp91174_c0_seq2	494	0	34	0	2	10.97	Up	3.94476e-12	2.54383e-11
comp296512_c0_seq1	2441	0	191	0	2.01	10.97	Up	1.23222e-64	2.12974e-63
comp71281_c0_seq1	228	0	13	0	2	10.97	Up	4.15936e-05	0.000163686
comp85485_c0_seq1	492	0	34	0	2.01	10.97	Up	3.94476e-12	2.54383e-11
comp45575_c0_seq1	254	0	15	0	2	10.97	Up	8.91596e-06	3.77282e-05
comp39500_c1_seq1	1330	0	101	0	2	10.97	Up	1.54627e-34	1.80581e-33
comp75282_c0_seq1	478	0	33	0	2.01	10.97	Up	8.52018e-12	5.4011e-11
comp89555_c0_seq3	725	0	52	0	2	10.97	Up	3.76964e-18	3.02673e-17
comp71333_c0_seq1	291	0	18	0	2.01	10.97	Up	8.84874e-07	4.10588e-06
comp68784_c0_seq1	214	0	12	0	2.01	10.97	Up	8.9837e-05	0.000338472
comp97133_c0_seq1	202	0	11	0	2	10.97	Up	0.000194037	0.000696935
comp59776_c0_seq1	227	0	13	0	2.01	10.97	Up	4.15936e-05	0.000163686
comp7610_c0_seq1	1546	0	118	0	2.01	10.97	Up	3.1915e-40	4.08432e-39
comp42558_c0_seq1	343	0	22	0	2	10.97	Up	4.06598e-08	2.09119e-07
comp78354_c1_seq1	304	0	19	0	2	10.97	Up	4.09688e-07	1.95461e-06
comp86355_c0_seq3	1138	0	86	0	2.01	10.97	Up	1.6059e-29	1.70554e-28
comp64071_c0_seq1	454	0	31	0	2.01	10.97	Up	3.97472e-11	2.44091e-10
comp277121_c0_seq1	240	0	14	0	2.01	10.97	Up	1.92574e-05	7.85969e-05
comp375639_c0_seq1	2188	0	170	0	2.01	10.97	Up	1.29926e-57	2.08185e-56
comp69779_c0_seq1	214	0	12	0	2.01	10.97	Up	8.9837e-05	0.000338472
comp376472_c0_seq1	567	0	40	0	2.01	10.97	Up	3.8855e-14	2.72396e-13
comp36490_c0_seq1	1094	0	82	0	2.01	10.97	Up	3.4949e-28	3.61359e-27
comp84802_c0_seq1	253	0	15	0	2.01	10.97	Up	8.91596e-06	3.77282e-05
comp88259_c0_seq5	3081	0	242	0	2.01	10.97	Up	1.08347e-81	2.18383e-80
comp80013_c0_seq1	202	0	11	0	2	10.97	Up	0.000194037	0.000696935
comp64672_c0_seq1	1942	0	150	0	2	10.97	Up	6.34266e-51	9.42936e-50
comp48396_c0_seq1	483	0	33	0	1.99	10.96	Up	8.52018e-12	5.4011e-11
comp86411_c0_seq1	216	0	12	0	1.99	10.96	Up	8.9837e-05	0.000338472
comp96067_c1_seq1	4072	0	318	0	1.99	10.96	Up	4.15168e-107	1.00277e-105
comp438593_c0_seq1	1311	0	99	0	1.99	10.96	Up	7.21346e-34	8.33371e-33
comp300878_c0_seq1	395	0	26	0	1.99	10.96	Up	1.86832e-09	1.04943e-08
comp247025_c0_seq1	280	0	17	0	1.99	10.96	Up	1.91122e-06	8.60095e-06
comp82373_c0_seq1	229	0	13	0	1.99	10.96	Up	4.15936e-05	0.000163686
comp83129_c1_seq1	306	0	19	0	1.99	10.96	Up	4.09688e-07	1.95461e-06
comp374161_c0_seq1	773	0	56	0	1.99	10.96	Up	1.73215e-19	1.44457e-18
comp92558_c1_seq2	370	0	24	0	1.99	10.96	Up	8.71582e-09	4.68249e-08
comp87488_c0_seq1	341	0	21	0	1.99	10.96	Up	8.78204e-08	4.40768e-07
comp482453_c0_seq1	319	0	20	0	1.99	10.96	Up	1.89681e-07	9.28777e-07
comp88083_c2_seq1	420	0	28	0	1.99	10.96	Up	4.00492e-10	2.33133e-09
comp46778_c1_seq1	280	0	17	0	1.99	10.96	Up	1.91122e-06	8.60095e-06
comp56186_c0_seq1	358	0	23	0	1.99	10.96	Up	1.88251e-08	9.90468e-08
comp67396_c0_seq1	548	0	37	0	1.98	10.95	Up	3.91502e-13	2.6327e-12
comp65654_c1_seq1	853	0	62	0	1.98	10.95	Up	1.70613e-21	1.50641e-20
comp64042_c0_seq1	486	0	33	0	1.98	10.95	Up	8.52018e-12	5.4011e-11
comp97187_c2_seq3	510	0	35	0	1.98	10.95	Up	1.82638e-12	1.19372e-11
comp70141_c0_seq2	1772	0	135	0	1.98	10.95	Up	6.58726e-46	9.16566e-45
comp96072_c0_seq1	687	0	49	0	1.98	10.95	Up	3.79828e-17	2.95484e-16
comp63151_c0_seq1	384	0	25	0	1.98	10.95	Up	4.03534e-09	2.21693e-08
comp63571_c0_seq1	422	0	28	0	1.98	10.95	Up	4.00492e-10	2.33133e-09
comp103643_c1_seq1	397	0	26	0	1.98	10.95	Up	1.86832e-09	1.04943e-08
comp61510_c0_seq1	383	0	25	0	1.98	10.95	Up	4.03534e-09	2.21693e-08
comp58261_c0_seq1	256	0	15	0	1.98	10.95	Up	8.91596e-06	3.77282e-05
comp80741_c0_seq1	841	0	61	0	1.98	10.95	Up	3.68502e-21	3.22491e-20
comp66634_c0_seq1	281	0	17	0	1.98	10.95	Up	1.91122e-06	8.60095e-06
comp365345_c0_seq1	473	0	32	0	1.98	10.95	Up	1.84025e-11	1.14772e-10
comp47940_c0_seq1	281	0	17	0	1.98	10.95	Up	1.91122e-06	8.60095e-06
comp41809_c0_seq1	1040	0	76	0	1.98	10.95	Up	3.5482e-26	3.51652e-25
comp85661_c0_seq1	203	0	11	0	1.98	10.95	Up	0.000194037	0.000696935
comp66398_c0_seq1	204	0	11	0	1.97	10.94	Up	0.000194037	0.000696935
comp74487_c0_seq1	475	0	32	0	1.97	10.94	Up	1.84025e-11	1.14772e-10
comp371827_c0_seq1	1023	0	75	0	1.97	10.94	Up	7.66366e-26	7.53964e-25
comp344634_c0_seq1	2644	0	203	0	1.97	10.94	Up	1.19548e-68	2.15069e-67
comp72468_c0_seq1	360	0	23	0	1.97	10.94	Up	1.88251e-08	9.90468e-08
comp332649_c0_seq1	1666	0	125	0	1.96	10.94	Up	1.45544e-42	1.93038e-41
comp59820_c0_seq1	271	0	16	0	1.96	10.94	Up	4.128e-06	1.80771e-05
comp76353_c0_seq1	308	0	19	0	1.97	10.94	Up	4.09688e-07	1.95461e-06
comp43480_c0_seq1	1693	0	128	0	1.97	10.94	Up	1.44446e-43	1.94339e-42
comp48020_c0_seq1	410	0	27	0	1.97	10.94	Up	8.65012e-10	4.95133e-09
comp48656_c0_seq1	1433	0	106	0	1.96	10.94	Up	3.2896e-36	3.95656e-35
comp44305_c0_seq1	1091	0	80	0	1.96	10.94	Up	1.63039e-27	1.66269e-26
comp73183_c0_seq1	295	0	18	0	1.97	10.94	Up	8.84874e-07	4.10588e-06
comp42662_c0_seq1	2163	0	164	0	1.96	10.94	Up	1.31907e-55	2.06932e-54
comp44159_c0_seq1	1667	0	125	0	1.97	10.94	Up	1.45544e-42	1.93038e-41
comp295157_c0_seq1	2184	0	167	0	1.97	10.94	Up	1.30913e-56	2.07426e-55
comp67024_c0_seq1	1097	0	81	0	1.97	10.94	Up	7.54854e-28	7.75376e-27
comp84881_c0_seq2	449	0	30	0	1.97	10.94	Up	8.5849e-11	5.18262e-10
comp38719_c0_seq1	463	0	30	0	1.96	10.94	Up	8.5849e-11	5.18262e-10
comp409223_c0_seq1	924	0	67	0	1.96	10.94	Up	3.62968e-23	3.35084e-22
comp38704_c0_seq1	1333	0	99	0	1.96	10.94	Up	7.21346e-34	8.33371e-33
comp183046_c0_seq1	218	0	12	0	1.96	10.94	Up	8.9837e-05	0.000338472
comp67939_c0_seq1	682	0	48	0	1.96	10.94	Up	8.20382e-17	6.31454e-16
comp285038_c0_seq1	1198	0	89	0	1.97	10.94	Up	1.5938e-30	1.73054e-29
comp92162_c2_seq1	464	0	31	0	1.96	10.94	Up	3.97472e-11	2.44091e-10
comp42157_c0_seq1	475	0	32	0	1.97	10.94	Up	1.84025e-11	1.14772e-10
comp39705_c0_seq1	2230	0	170	0	1.97	10.94	Up	1.29926e-57	2.08185e-56
comp90907_c0_seq1	765	0	54	0	1.97	10.94	Up	8.08058e-19	6.60972e-18
comp92631_c1_seq1	346	0	21	0	1.96	10.94	Up	8.78204e-08	4.40768e-07
comp75367_c0_seq1	858	0	62	0	1.96	10.94	Up	1.70613e-21	1.50641e-20
comp58896_c0_seq1	400	0	26	0	1.96	10.94	Up	1.86832e-09	1.04943e-08
comp89209_c0_seq2	1008	0	73	0	1.97	10.94	Up	3.57516e-25	3.46767e-24
comp65923_c0_seq1	349	0	22	0	1.95	10.93	Up	4.06598e-08	2.09119e-07
comp346849_c0_seq1	1955	0	147	0	1.95	10.93	Up	6.39086e-50	9.37326e-49
comp43773_c0_seq1	1439	0	107	0	1.95	10.93	Up	1.52305e-36	1.84452e-35
comp92377_c0_seq3	1452	0	108	0	1.95	10.93	Up	7.05154e-37	8.58689e-36
comp43327_c0_seq1	541	0	36	0	1.95	10.93	Up	8.45594e-13	5.6032e-12
comp230992_c0_seq1	363	0	23	0	1.95	10.93	Up	1.88251e-08	9.90468e-08
comp33619_c0_seq1	272	0	16	0	1.95	10.93	Up	4.128e-06	1.80771e-05
comp76727_c0_seq2	1260	0	93	0	1.95	10.93	Up	7.32348e-32	8.16744e-31
comp50993_c0_seq1	1326	0	98	0	1.95	10.93	Up	1.55802e-33	1.7875e-32
comp316741_c0_seq1	1494	0	111	0	1.95	10.93	Up	6.99838e-38	8.66232e-37
comp56874_c0_seq1	376	0	24	0	1.95	10.93	Up	8.71582e-09	4.68249e-08
comp84697_c0_seq1	285	0	17	0	1.95	10.93	Up	1.91122e-06	8.60095e-06
comp67327_c0_seq1	1350	0	100	0	1.95	10.93	Up	3.33976e-34	3.87837e-33
comp101168_c1_seq1	337	0	21	0	1.95	10.93	Up	8.78204e-08	4.40768e-07
comp118642_c0_seq1	219	0	12	0	1.95	10.93	Up	8.9837e-05	0.000338472
comp50245_c0_seq1	2909	0	221	0	1.95	10.93	Up	1.14241e-74	2.17259e-73
comp42818_c0_seq1	1364	0	101	0	1.95	10.93	Up	1.54627e-34	1.80581e-33
comp82765_c0_seq1	296	0	17	0	1.95	10.93	Up	1.91122e-06	8.60095e-06
comp337350_c0_seq1	2001	0	150	0	1.94	10.92	Up	6.34266e-51	9.42936e-50
comp95258_c1_seq1	211	0	11	0	1.94	10.92	Up	0.000194037	0.000696935
comp44590_c0_seq1	507	0	34	0	1.94	10.92	Up	3.94476e-12	2.54383e-11
comp57707_c0_seq1	1035	0	75	0	1.94	10.92	Up	7.66366e-26	7.53964e-25
comp54260_c0_seq1	945	0	68	0	1.94	10.92	Up	1.6805e-23	1.56435e-22
comp58525_c0_seq1	220	0	12	0	1.94	10.92	Up	8.9837e-05	0.000338472
comp81426_c0_seq1	972	0	70	0	1.94	10.92	Up	3.6023e-24	3.41048e-23
comp53753_c0_seq1	1679	0	125	0	1.94	10.92	Up	1.45544e-42	1.93038e-41
comp101540_c0_seq9	738	0	52	0	1.94	10.92	Up	3.76964e-18	3.02673e-17
comp283013_c0_seq1	441	0	29	0	1.94	10.92	Up	1.85423e-10	1.10001e-09
comp30918_c0_seq1	441	0	29	0	1.94	10.92	Up	1.85423e-10	1.10001e-09
comp348823_c0_seq1	1628	0	121	0	1.94	10.92	Up	3.16744e-41	4.11475e-40
comp93225_c1_seq1	220	0	12	0	1.94	10.92	Up	8.9837e-05	0.000338472
comp305041_c0_seq1	2842	0	213	0	1.92	10.91	Up	5.4107e-72	1.00474e-70
comp85355_c1_seq2	1599	0	118	0	1.93	10.91	Up	3.1915e-40	4.08432e-39
comp41114_c0_seq1	1245	0	91	0	1.93	10.91	Up	3.41644e-31	3.76056e-30
comp39634_c0_seq1	301	0	18	0	1.92	10.91	Up	8.84874e-07	4.10588e-06
comp99192_c1_seq2	884	0	63	0	1.93	10.91	Up	7.8992e-22	7.03603e-21
comp47770_c1_seq1	811	0	57	0	1.92	10.91	Up	8.01966e-20	6.75216e-19
comp446319_c0_seq1	967	0	69	0	1.92	10.91	Up	7.78054e-24	7.30741e-23
comp484550_c0_seq1	499	0	33	0	1.92	10.91	Up	8.52018e-12	5.4011e-11
comp275853_c0_seq1	247	0	14	0	1.93	10.91	Up	1.92574e-05	7.85969e-05
comp70493_c0_seq1	443	0	28	0	1.93	10.91	Up	4.00492e-10	2.33133e-09
comp262650_c0_seq1	470	0	31	0	1.93	10.91	Up	3.97472e-11	2.44091e-10
comp56442_c0_seq1	627	0	43	0	1.93	10.91	Up	3.8562e-15	2.80438e-14
comp104147_c1_seq1	771	0	54	0	1.92	10.91	Up	8.08058e-19	6.60972e-18
comp75524_c1_seq2	302	0	18	0	1.92	10.91	Up	8.84874e-07	4.10588e-06
comp69772_c0_seq1	3270	0	245	0	1.92	10.91	Up	1.0753e-82	2.18787e-81
comp56782_c0_seq1	1091	0	78	0	1.93	10.91	Up	7.60588e-27	7.63856e-26
comp47099_c0_seq1	302	0	18	0	1.92	10.91	Up	8.84874e-07	4.10588e-06
comp79757_c0_seq1	1517	0	112	0	1.93	10.91	Up	3.24018e-38	4.03212e-37
comp100407_c0_seq7	511	0	34	0	1.92	10.91	Up	3.94476e-12	2.54383e-11
comp74289_c0_seq1	208	0	11	0	1.92	10.91	Up	0.000194037	0.000696935
comp69662_c0_seq3	1051	0	76	0	1.93	10.91	Up	3.5482e-26	3.51652e-25
comp303379_c0_seq1	655	0	45	0	1.92	10.91	Up	8.26614e-16	6.15327e-15
comp41638_c1_seq1	1039	0	75	0	1.93	10.91	Up	7.66366e-26	7.53964e-25
comp49067_c0_seq1	665	0	46	0	1.93	10.91	Up	3.82714e-16	2.88355e-15
comp246430_c0_seq1	863	0	61	0	1.92	10.91	Up	3.68502e-21	3.22491e-20
comp84675_c0_seq2	967	0	69	0	1.92	10.91	Up	7.78054e-24	7.30741e-23
comp69128_c0_seq2	681	0	47	0	1.92	10.91	Up	1.77192e-16	1.34889e-15
comp80918_c0_seq1	679	0	47	0	1.93	10.91	Up	1.77192e-16	1.34889e-15
comp322070_c0_seq1	858	0	61	0	1.93	10.91	Up	3.68502e-21	3.22491e-20
comp99989_c0_seq1	423	0	27	0	1.92	10.91	Up	8.65012e-10	4.95133e-09
comp339577_c0_seq1	405	0	26	0	1.93	10.91	Up	1.86832e-09	1.04943e-08
comp64123_c0_seq1	3077	0	232	0	1.93	10.91	Up	2.3939e-78	4.69436e-77
comp266062_c0_seq1	899	0	64	0	1.93	10.91	Up	3.65724e-22	3.28874e-21
comp332759_c0_seq1	236	0	13	0	1.91	10.9	Up	4.15936e-05	0.000163686
comp69343_c0_seq1	565	0	38	0	1.91	10.9	Up	1.81261e-13	1.23648e-12
comp83738_c0_seq1	222	0	12	0	1.91	10.9	Up	8.9837e-05	0.000338472
comp41846_c0_seq1	1393	0	101	0	1.91	10.9	Up	1.54627e-34	1.80581e-33
comp82607_c1_seq1	303	0	18	0	1.91	10.9	Up	8.84874e-07	4.10588e-06
comp74808_c0_seq1	593	0	40	0	1.91	10.9	Up	3.8855e-14	2.72396e-13
comp56743_c0_seq1	249	0	14	0	1.91	10.9	Up	1.92574e-05	7.85969e-05
comp271057_c0_seq1	1040	0	74	0	1.91	10.9	Up	1.65526e-25	1.6158e-24
comp74354_c0_seq1	3533	0	264	0	1.91	10.9	Up	4.75754e-89	1.01305e-87
comp48170_c0_seq1	1005	0	71	0	1.9	10.89	Up	1.66783e-24	1.59426e-23
comp361997_c0_seq1	411	0	26	0	1.9	10.89	Up	1.86832e-09	1.04943e-08
comp341405_c0_seq1	1454	0	105	0	1.9	10.89	Up	7.1051e-36	8.49947e-35
comp53551_c0_seq1	872	0	61	0	1.9	10.89	Up	3.68502e-21	3.22491e-20
comp385199_c0_seq1	317	0	19	0	1.9	10.89	Up	4.09688e-07	1.95461e-06
comp51539_c0_seq1	568	0	38	0	1.9	10.89	Up	1.81261e-13	1.23648e-12
comp39849_c0_seq1	1109	0	79	0	1.9	10.89	Up	3.52144e-27	3.56535e-26
comp325913_c0_seq1	1789	0	130	0	1.9	10.89	Up	3.09634e-44	4.20492e-43
comp66144_c0_seq1	277	0	16	0	1.9	10.89	Up	4.128e-06	1.80771e-05
comp306768_c0_seq1	963	0	68	0	1.9	10.89	Up	1.6805e-23	1.56435e-22
comp88414_c0_seq1	700	0	48	0	1.9	10.89	Up	8.20382e-17	6.31454e-16
comp43882_c0_seq1	1820	0	133	0	1.9	10.89	Up	3.073e-45	4.23319e-44
comp105376_c0_seq1	372	0	23	0	1.89	10.88	Up	1.88251e-08	9.90468e-08
comp381119_c0_seq1	1850	0	134	0	1.88	10.88	Up	1.42277e-45	1.96911e-44
comp323496_c0_seq1	585	0	39	0	1.89	10.88	Up	8.3922e-14	5.80341e-13
comp400765_c0_seq1	1394	0	100	0	1.89	10.88	Up	3.33976e-34	3.87837e-33
comp73634_c0_seq1	224	0	12	0	1.89	10.88	Up	8.9837e-05	0.000338472
comp75171_c0_seq1	441	0	28	0	1.89	10.88	Up	4.00492e-10	2.33133e-09
comp83861_c0_seq1	576	0	38	0	1.88	10.88	Up	1.81261e-13	1.23648e-12
comp44706_c0_seq1	210	0	11	0	1.89	10.88	Up	0.000194037	0.000696935
comp76045_c0_seq1	2458	0	181	0	1.89	10.88	Up	2.72256e-61	4.54134e-60
comp105994_c1_seq1	386	0	24	0	1.89	10.88	Up	8.71582e-09	4.68249e-08
comp67369_c0_seq1	346	0	21	0	1.89	10.88	Up	8.78204e-08	4.40768e-07
comp346847_c0_seq1	211	0	11	0	1.88	10.88	Up	0.000194037	0.000696935
comp355619_c0_seq1	795	0	55	0	1.89	10.88	Up	3.74122e-19	3.09199e-18
comp59493_c0_seq1	491	0	32	0	1.89	10.88	Up	1.84025e-11	1.14772e-10
comp312233_c0_seq1	1027	0	72	0	1.88	10.88	Up	7.72188e-25	7.43795e-24
comp315434_c0_seq1	2792	0	205	0	1.88	10.88	Up	2.56262e-69	4.63458e-68
comp81970_c1_seq1	555	1	1466	0.04	75.37	10.88	Up	0	0
comp50983_c0_seq1	743	0	51	0	1.89	10.88	Up	8.14196e-18	6.46973e-17
comp402909_c0_seq1	813	0	56	0	1.88	10.88	Up	1.73215e-19	1.44457e-18
comp288059_c0_seq1	1689	0	122	0	1.88	10.88	Up	1.46649e-41	1.918e-40
comp389955_c0_seq1	2245	0	163	0	1.88	10.88	Up	2.84902e-55	4.45184e-54
comp29481_c0_seq1	331	0	19	0	1.88	10.88	Up	4.09688e-07	1.95461e-06
comp41341_c0_seq1	294	0	17	0	1.87	10.87	Up	1.91122e-06	8.60095e-06
comp84554_c0_seq3	576	0	38	0	1.87	10.87	Up	1.81261e-13	1.23648e-12
comp39173_c0_seq2	308	0	18	0	1.87	10.87	Up	8.84874e-07	4.10588e-06
comp303355_c0_seq1	1714	0	123	0	1.87	10.87	Up	6.78972e-42	8.91889e-41
comp49551_c0_seq1	577	0	38	0	1.87	10.87	Up	1.81261e-13	1.23648e-12
comp59255_c0_seq1	294	0	17	0	1.87	10.87	Up	1.91122e-06	8.60095e-06
comp102907_c4_seq1	253	0	14	0	1.87	10.87	Up	1.92574e-05	7.85969e-05
comp43578_c0_seq1	1300	0	92	0	1.87	10.87	Up	1.58178e-31	1.75354e-30
comp44110_c0_seq1	1754	0	126	0	1.87	10.87	Up	6.73852e-43	8.97777e-42
comp384892_c0_seq1	1110	0	78	0	1.87	10.87	Up	7.60588e-27	7.63856e-26
comp80121_c0_seq1	226	0	12	0	1.87	10.87	Up	8.9837e-05	0.000338472
comp75698_c0_seq2	550	0	36	0	1.87	10.87	Up	8.45594e-13	5.6032e-12
comp78698_c0_seq1	349	0	21	0	1.87	10.87	Up	8.78204e-08	4.40768e-07
comp71997_c0_seq1	212	0	11	0	1.87	10.87	Up	0.000194037	0.000696935
comp384047_c0_seq1	1512	0	108	0	1.87	10.87	Up	7.05154e-37	8.58689e-36
comp69143_c0_seq1	550	0	36	0	1.87	10.87	Up	8.45594e-13	5.6032e-12
comp79164_c0_seq1	510	0	33	0	1.87	10.87	Up	8.52018e-12	5.4011e-11
comp75669_c1_seq1	469	0	30	0	1.87	10.87	Up	8.5849e-11	5.18262e-10
comp373978_c0_seq1	2184	0	157	0	1.87	10.87	Up	2.89248e-53	4.41435e-52
comp85821_c0_seq1	335	0	20	0	1.87	10.87	Up	1.89681e-07	9.28777e-07
comp105131_c0_seq1	226	0	12	0	1.87	10.87	Up	8.9837e-05	0.000338472
comp372605_c0_seq1	1913	0	138	0	1.87	10.87	Up	6.5376e-47	9.21755e-46
comp344317_c0_seq1	389	0	24	0	1.87	10.87	Up	8.71582e-09	4.68249e-08
comp48538_c0_seq1	1449	0	103	0	1.87	10.87	Up	3.31458e-35	3.91405e-34
comp74854_c0_seq1	455	0	29	0	1.87	10.87	Up	1.85423e-10	1.10001e-09
comp72229_c0_seq1	295	0	17	0	1.86	10.86	Up	1.91122e-06	8.60095e-06
comp268032_c0_seq1	1250	0	88	0	1.86	10.86	Up	3.4424e-30	3.71231e-29
comp49988_c0_seq1	633	0	42	0	1.86	10.86	Up	8.32892e-15	5.98655e-14
comp51411_c0_seq1	552	0	36	0	1.86	10.86	Up	8.45594e-13	5.6032e-12
comp76893_c0_seq1	687	0	46	0	1.86	10.86	Up	3.82714e-16	2.88355e-15
comp39132_c0_seq1	295	0	17	0	1.86	10.86	Up	1.91122e-06	8.60095e-06
comp43491_c0_seq1	633	0	42	0	1.86	10.86	Up	8.32892e-15	5.98655e-14
comp57159_c0_seq2	296	0	17	0	1.86	10.86	Up	1.91122e-06	8.60095e-06
comp357280_c0_seq1	579	0	38	0	1.86	10.86	Up	1.81261e-13	1.23648e-12
comp72034_c0_seq1	240	0	13	0	1.86	10.86	Up	4.15936e-05	0.000163686
comp321640_c0_seq1	1427	0	101	0	1.86	10.86	Up	1.54627e-34	1.80581e-33
comp81718_c0_seq1	965	0	66	0	1.84	10.85	Up	7.83964e-23	7.16748e-22
comp18293_c0_seq1	516	0	33	0	1.84	10.85	Up	8.52018e-12	5.4011e-11
comp81174_c0_seq2	557	0	36	0	1.84	10.85	Up	8.45594e-13	5.6032e-12
comp99672_c0_seq1	269	0	15	0	1.85	10.85	Up	8.91596e-06	3.77282e-05
comp80044_c0_seq1	436	0	27	0	1.84	10.85	Up	8.65012e-10	4.95133e-09
comp43283_c0_seq1	2424	0	174	0	1.85	10.85	Up	5.97006e-59	9.71185e-58
comp371107_c0_seq1	708	0	46	0	1.84	10.85	Up	3.82714e-16	2.88355e-15
comp48703_c0_seq1	461	0	29	0	1.85	10.85	Up	1.85423e-10	1.10001e-09
comp54102_c0_seq1	1388	0	97	0	1.84	10.85	Up	3.36512e-33	3.84085e-32
comp70175_c0_seq1	353	0	21	0	1.84	10.85	Up	8.78204e-08	4.40768e-07
comp73976_c0_seq1	214	0	11	0	1.84	10.85	Up	0.000194037	0.000696935
comp72351_c0_seq1	228	0	12	0	1.84	10.85	Up	8.9837e-05	0.000338472
comp50602_c0_seq1	961	0	66	0	1.85	10.85	Up	7.83964e-23	7.16748e-22
comp78716_c0_seq1	420	0	26	0	1.85	10.85	Up	1.86832e-09	1.04943e-08
comp372770_c0_seq1	1700	0	120	0	1.84	10.85	Up	6.84128e-41	8.83777e-40
comp39565_c0_seq1	515	0	33	0	1.85	10.85	Up	8.52018e-12	5.4011e-11
comp261851_c0_seq1	1107	0	77	0	1.85	10.85	Up	1.64278e-26	1.63879e-25
comp58449_c0_seq1	731	0	49	0	1.85	10.85	Up	3.79828e-17	2.95484e-16
comp91979_c0_seq2	1715	0	121	0	1.85	10.85	Up	3.16744e-41	4.11475e-40
comp287957_c0_seq1	214	0	11	0	1.84	10.85	Up	0.000194037	0.000696935
comp72211_c0_seq1	284	0	16	0	1.84	10.85	Up	4.128e-06	1.80771e-05
comp338626_c0_seq1	340	0	20	0	1.84	10.85	Up	1.89681e-07	9.28777e-07
comp69767_c0_seq1	1520	0	107	0	1.84	10.85	Up	1.52305e-36	1.84452e-35
comp84641_c0_seq2	214	0	11	0	1.84	10.85	Up	0.000194037	0.000696935
comp341106_c0_seq1	892	0	61	0	1.85	10.85	Up	3.68502e-21	3.22491e-20
comp406127_c0_seq1	545	0	35	0	1.84	10.85	Up	1.82638e-12	1.19372e-11
comp75979_c0_seq1	394	0	24	0	1.84	10.85	Up	8.71582e-09	4.68249e-08
comp48747_c0_seq1	1213	0	84	0	1.84	10.85	Up	7.49164e-29	7.85068e-28
comp78024_c0_seq4	406	0	25	0	1.85	10.85	Up	4.03534e-09	2.21693e-08
comp70091_c2_seq1	215	0	11	0	1.83	10.84	Up	0.000194037	0.000696935
comp35155_c0_seq1	243	0	13	0	1.83	10.84	Up	4.15936e-05	0.000163686
comp70137_c0_seq1	215	0	11	0	1.83	10.84	Up	0.000194037	0.000696935
comp391419_c0_seq1	740	0	49	0	1.83	10.84	Up	3.79828e-17	2.95484e-16
comp74322_c0_seq1	794	0	53	0	1.83	10.84	Up	1.74531e-18	1.41364e-17
comp43575_c0_seq1	725	0	48	0	1.83	10.84	Up	8.20382e-17	6.31454e-16
comp412230_c0_seq1	1998	0	141	0	1.83	10.84	Up	6.48832e-48	9.26523e-47
comp407010_c0_seq1	1123	0	77	0	1.83	10.84	Up	1.64278e-26	1.63879e-25
comp129839_c0_seq1	271	0	15	0	1.83	10.84	Up	8.91596e-06	3.77282e-05
comp81825_c0_seq1	547	0	35	0	1.83	10.84	Up	1.82638e-12	1.19372e-11
comp332074_c0_seq1	739	0	49	0	1.83	10.84	Up	3.79828e-17	2.95484e-16
comp112312_c0_seq1	229	0	12	0	1.83	10.84	Up	8.9837e-05	0.000338472
comp83293_c0_seq1	852	0	57	0	1.83	10.84	Up	8.01966e-20	6.75216e-19
comp334177_c0_seq1	2052	0	145	0	1.83	10.84	Up	2.98138e-49	4.34265e-48
comp42834_c0_seq1	2403	0	170	0	1.82	10.83	Up	1.29926e-57	2.08185e-56
comp87619_c2_seq1	672	0	44	0	1.82	10.83	Up	1.78538e-15	1.31286e-14
comp105283_c0_seq1	300	0	17	0	1.82	10.83	Up	1.91122e-06	8.60095e-06
[truncated: 24,681 more rows]
