# Supplementary material for: Different Gene Expression Patterns between Leaves and Flowers in Lonicera japonica Revealed by Transcriptome Analysis
Source: Front Plant Sci. 2016 May 10;7:637. doi: 10.3389/fpls.2016.00637 (PMC4861853; doi:10.3389/fpls.2016.00637)
Supplement: Supplementary file 3 [file DataSheet3.xls]

## Sheet: Downregulated DEG
Downregulated DEG unigenes between leaf and flower
comp93437_c0_seq1	2055	12997	5557	141.13	69.96	-1.01	Down	0	0
comp91305_c1_seq2	1288	121	52	2.16	1.07	-1.01	Down	1.43988e-05	6.02045e-05
comp91623_c0_seq3	328	102	44	8.53	4.25	-1.01	Down	7.4659e-05	0.000288249
comp90441_c0_seq1	2472	119	51	1.07	0.53	-1.01	Down	1.59404e-05	6.62821e-05
comp95667_c0_seq2	1004	163	70	3.77	1.87	-1.01	Down	4.51908e-07	2.1514e-06
comp81414_c0_seq1	970	5931	2538	141.98	70.44	-1.01	Down	9.89648e-207	3.91192e-205
comp92099_c0_seq1	1222	2480	1062	46.39	23.04	-1.01	Down	1.97718e-87	4.16418e-86
comp92536_c0_seq1	1027	1408	601	31.72	15.71	-1.01	Down	8.78426e-51	1.3027e-49
comp98945_c0_seq5	1963	1341	573	15.27	7.57	-1.01	Down	2.46298e-48	3.54028e-47
comp104708_c0_seq1	4385	4832	2068	24.14	11.98	-1.01	Down	9.56002e-169	3.21927e-167
comp91951_c0_seq1	1260	3455	1482	62.57	31.13	-1.01	Down	1.36936e-120	3.60541e-119
comp103065_c0_seq8	2247	687	294	6.81	3.39	-1.01	Down	1.75447e-25	1.71165e-24
comp103423_c1_seq2	818	562	239	16.18	8.01	-1.01	Down	2.02814e-21	1.78811e-20
comp101710_c0_seq1	2954	2963	1271	22.15	11.02	-1.01	Down	1.10552e-103	2.60907e-102
comp90637_c0_seq1	903	3654	1570	94.49	47.07	-1.01	Down	6.30018e-127	1.72235e-125
comp97602_c0_seq1	2799	3802	1624	30.03	14.88	-1.01	Down	8.44118e-134	2.39555e-132
comp90509_c0_seq1	916	591	253	15.05	7.47	-1.01	Down	3.99086e-22	3.58532e-21
comp99894_c0_seq1	897	1019	438	26.56	13.23	-1.01	Down	1.20083e-36	1.45804e-35
comp90335_c4_seq1	350	205	88	15.68	7.79	-1.01	Down	1.46246e-08	7.78301e-08
comp89833_c0_seq2	1297	3510	1502	61.65	30.58	-1.01	Down	3.71048e-123	9.90804e-122
comp81432_c0_seq1	779	5446	2329	165.42	82.03	-1.01	Down	2.8698e-190	1.0645e-188
comp92770_c0_seq7	1038	454	194	10.12	5.03	-1.01	Down	2.03452e-17	1.59735e-16
comp83551_c0_seq1	1093	1423	610	29.99	14.92	-1.01	Down	8.20234e-51	1.21724e-49
comp105047_c1_seq1	4328	12848	5483	65.05	32.19	-1.01	Down	0	0
comp76165_c0_seq1	300	727	312	67.45	33.54	-1.01	Down	1.04875e-26	1.05073e-25
comp95267_c0_seq1	2486	7969	3420	71.1	35.38	-1.01	Down	3.47078e-275	1.69622e-273
comp103007_c0_seq9	3829	949	407	5.45	2.71	-1.01	Down	2.0442e-34	2.38159e-33
comp82370_c0_seq1	647	930	397	34.69	17.17	-1.01	Down	4.11892e-34	4.77618e-33
comp99909_c0_seq1	2531	7513	3214	65.81	32.65	-1.01	Down	1.67168e-261	7.85356e-260
comp93002_c0_seq2	1073	273	117	5.86	2.91	-1.01	Down	5.52322e-11	3.37396e-10
comp71865_c0_seq1	943	2144	920	52.92	26.32	-1.01	Down	1.76631e-75	3.3839e-74
comp91803_c0_seq1	2038	2619	1120	28.68	14.22	-1.01	Down	1.62962e-92	3.55194e-91
comp96347_c1_seq1	1936	2671	1145	30.86	15.33	-1.01	Down	8.60706e-94	1.89355e-92
comp90404_c0_seq1	748	2204	946	70.02	34.84	-1.01	Down	1.7135e-77	3.33794e-76
comp105758_c0_seq2	1993	1837	785	20.59	10.2	-1.01	Down	1.50527e-65	2.62884e-64
comp102030_c0_seq2	2673	3425	1464	28.36	14.07	-1.01	Down	1.57389e-120	4.14176e-119
comp102625_c0_seq1	303	177	76	16.21	8.05	-1.01	Down	1.43622e-07	7.12615e-07
comp92082_c1_seq1	1274	1700	726	30.43	15.07	-1.01	Down	7.01396e-61	1.16467e-59
comp87547_c0_seq1	1716	6523	2782	85.41	42.24	-1.02	Down	6.27914e-229	2.67448e-227
comp97901_c1_seq3	735	1060	451	34.35	16.96	-1.02	Down	6.22308e-39	7.82493e-38
comp87522_c0_seq1	1045	512	218	11.31	5.59	-1.02	Down	1.33808e-19	1.12208e-18
comp97254_c0_seq1	549	186	79	8.35	4.11	-1.02	Down	4.69178e-08	2.40548e-07
comp96069_c1_seq1	2607	20861	8875	177.24	87.44	-1.02	Down	0	0
comp104230_c2_seq2	571	115	49	4.94	2.44	-1.02	Down	1.95232e-05	7.96592e-05
comp86952_c0_seq1	1104	221	94	4.6	2.27	-1.02	Down	2.71718e-09	1.5156e-08
comp88640_c1_seq1	1379	9579	4080	157.69	77.87	-1.02	Down	0	0
comp93585_c0_seq1	1237	138	59	2.55	1.26	-1.02	Down	3.10564e-06	1.38254e-05
comp104925_c1_seq1	2040	2701	1149	29.55	14.58	-1.02	Down	1.65969e-96	3.72537e-95
comp93636_c1_seq2	1360	657	279	10.97	5.4	-1.02	Down	7.47946e-25	7.21506e-24
comp101067_c1_seq8	2567	394	168	3.4	1.68	-1.02	Down	2.21026e-15	1.62181e-14
comp86053_c2_seq1	357	281	120	20.97	10.37	-1.02	Down	2.39318e-11	1.48727e-10
comp86001_c1_seq1	1120	30909	13102	634.24	311.69	-1.02	Down	0	0
comp85755_c0_seq1	1080	1459	622	31.12	15.39	-1.02	Down	1.04948e-52	1.59197e-51
comp90656_c0_seq1	1662	2288	971	30.99	15.24	-1.02	Down	1.77377e-82	3.60317e-81
comp101058_c2_seq2	2251	2300	980	22.73	11.23	-1.02	Down	3.74312e-82	7.58419e-81
comp86796_c0_seq2	989	2222	944	52.09	25.67	-1.02	Down	5.86634e-80	1.16494e-78
comp101633_c0_seq5	1541	693	294	10.15	4.99	-1.02	Down	3.4966e-26	3.47064e-25
comp96607_c1_seq5	2517	99	42	0.87	0.43	-1.02	Down	6.9361e-05	0.000267994
comp83311_c1_seq1	746	1396	595	44.49	21.99	-1.02	Down	1.56453e-50	2.31177e-49
comp89175_c1_seq1	861	17222	7342	468.95	231.79	-1.02	Down	0	0
comp93935_c0_seq1	3534	14570	6180	90.67	44.6	-1.02	Down	0	0
comp85713_c1_seq1	648	270	114	10.05	4.96	-1.02	Down	3.273e-11	2.02501e-10
comp102760_c1_seq1	1757	9658	4108	123.39	60.85	-1.02	Down	0	0
comp104910_c0_seq3	3339	3100	1315	20.44	10.06	-1.02	Down	3.383e-111	8.37951e-110
comp93535_c0_seq1	1051	637	270	14.01	6.9	-1.02	Down	3.05174e-24	2.90202e-23
comp95060_c1_seq1	1291	86	36	1.52	0.75	-1.02	Down	0.000168928	0.00062539
comp93433_c2_seq1	1805	820	349	10.2	5.03	-1.02	Down	1.80328e-30	1.95546e-29
comp98803_c1_seq2	2345	568	242	5.39	2.66	-1.02	Down	1.51749e-21	1.34371e-20
comp99758_c0_seq2	802	200	85	5.88	2.9	-1.02	Down	1.49888e-08	7.97573e-08
comp92168_c0_seq1	1243	2953	1257	54.25	26.79	-1.02	Down	3.51042e-105	8.37007e-104
comp87597_c0_seq1	899	286	122	7.43	3.67	-1.02	Down	1.49972e-11	9.44141e-11
comp87499_c1_seq1	568	130	55	5.62	2.75	-1.03	Down	4.63662e-06	2.02267e-05
comp87274_c0_seq1	795	3152	1333	93.63	45.92	-1.03	Down	8.23546e-114	2.07505e-112
comp100657_c0_seq13	1050	264	111	5.82	2.85	-1.03	Down	4.37618e-11	2.68329e-10
comp82865_c0_seq1	759	439	185	13.72	6.7	-1.03	Down	2.15342e-17	1.69e-16
comp100170_c0_seq10	3453	1422	599	9.06	4.43	-1.03	Down	8.35646e-53	1.26914e-51
comp87765_c0_seq1	317	387	164	33.48	16.42	-1.03	Down	2.48512e-15	1.82091e-14
comp102767_c1_seq1	2303	604	255	5.83	2.86	-1.03	Down	2.90182e-23	2.69028e-22
comp87841_c0_seq1	823	203	86	5.81	2.85	-1.03	Down	1.0322e-08	5.53589e-08
comp98952_c2_seq2	2231	3653	1542	36.44	17.84	-1.03	Down	3.78528e-132	1.06222e-130
comp97731_c1_seq1	236	114	48	14.48	7.08	-1.03	Down	1.63197e-05	6.78386e-05
comp81593_c0_seq1	842	8461	3582	236.07	115.88	-1.03	Down	2.15284e-301	1.1248e-299
comp93998_c0_seq3	1893	187	79	2.21	1.08	-1.03	Down	3.56148e-08	1.85018e-07
comp100084_c0_seq2	1010	568	240	13.02	6.39	-1.03	Down	6.23592e-22	5.57993e-21
comp94236_c0_seq33	2437	105	44	0.96	0.47	-1.03	Down	3.22574e-05	0.000129695
comp104430_c0_seq1	1018	413	175	9.39	4.61	-1.03	Down	2.89224e-16	2.19177e-15
comp91467_c0_seq1	706	714	302	24.17	11.87	-1.03	Down	4.1967e-27	4.24247e-26
comp93579_c0_seq1	2339	4772	2010	45.33	22.14	-1.03	Down	7.27394e-173	2.49693e-171
comp95979_c0_seq2	1908	1793	758	21.03	10.32	-1.03	Down	1.36421e-65	2.38414e-64
comp99544_c2_seq1	2836	7634	3233	59.49	29.22	-1.03	Down	6.29338e-272	3.04894e-270
comp92080_c0_seq1	854	478	202	13.15	6.45	-1.03	Down	1.07703e-18	8.78933e-18
comp97824_c1_seq1	938	854	360	21.19	10.36	-1.03	Down	2.45556e-32	2.76331e-31
comp88100_c0_seq1	611	424	179	16.87	8.25	-1.03	Down	8.69046e-17	6.68501e-16
comp92316_c0_seq1	1447	5573	2348	87.22	42.6	-1.03	Down	2.01688e-201	7.80434e-200
comp97950_c4_seq4	1550	236	99	3.44	1.69	-1.03	Down	4.21432e-10	2.45247e-09
comp78035_c0_seq1	817	3700	1557	106.69	52.07	-1.03	Down	9.22764e-135	2.63564e-133
comp97288_c0_seq1	686	115	49	4.05	1.99	-1.03	Down	1.95232e-05	7.96592e-05
comp97281_c0_seq2	1639	116	49	1.59	0.78	-1.03	Down	1.47676e-05	6.17245e-05
comp78304_c1_seq1	220	827	350	115.61	56.48	-1.03	Down	4.25386e-31	4.67276e-30
comp94649_c1_seq1	1867	1556	656	18.67	9.13	-1.03	Down	1.65731e-57	2.65275e-56
comp95847_c0_seq1	1758	10954	4592	139.86	67.98	-1.04	Down	0	0
comp87989_c0_seq2	864	1013	425	27.49	13.4	-1.04	Down	1.91918e-38	2.39716e-37
comp97245_c2_seq2	3171	7092	2979	49.3	24.02	-1.04	Down	1.67354e-257	7.78938e-256
comp102604_c1_seq1	2369	4881	2047	45.76	22.26	-1.04	Down	1.67946e-178	5.93984e-177
comp90307_c0_seq1	1175	2848	1192	55.54	26.97	-1.04	Down	1.95252e-105	4.66658e-104
comp94017_c0_seq1	961	1305	548	31.55	15.36	-1.04	Down	6.1555e-49	8.927e-48
comp86886_c0_seq1	558	88	37	3.89	1.89	-1.04	Down	0.000152712	0.000566527
comp99946_c0_seq1	881	896	376	23.8	11.59	-1.04	Down	3.5316e-34	4.1002e-33
comp100702_c0_seq60	5876	3288	1380	12.21	5.94	-1.04	Down	1.11868e-120	2.95056e-119
comp67686_c0_seq2	649	1056	442	39.26	19.08	-1.04	Down	3.30062e-40	4.22324e-39
comp96988_c0_seq1	1308	456	190	7.94	3.85	-1.04	Down	1.95416e-18	1.58161e-17
comp97327_c0_seq2	1310	997	418	17.33	8.43	-1.04	Down	6.42008e-38	7.9583e-37
comp103150_c0_seq1	2565	11819	4970	102.12	49.79	-1.04	Down	0	0
comp102697_c2_seq1	660	161	67	5.87	2.85	-1.04	Down	2.00524e-07	9.80021e-07
comp98677_c0_seq1	1055	257	107	5.62	2.74	-1.04	Down	4.87028e-11	2.98013e-10
comp90516_c1_seq1	549	145	61	6.52	3.17	-1.04	Down	1.10715e-06	5.11252e-06
comp85249_c0_seq1	1101	2124	889	44.4	21.54	-1.04	Down	4.2017e-79	8.29451e-78
comp90313_c1_seq5	1823	267	112	3.28	1.6	-1.04	Down	3.01502e-11	1.86824e-10
comp90321_c2_seq1	571	970	406	41.69	20.21	-1.04	Down	4.52504e-37	5.52818e-36
comp99560_c0_seq4	1181	226	94	4.38	2.13	-1.04	Down	6.81634e-10	3.94169e-09
comp86714_c0_seq1	1385	1559	655	25.55	12.45	-1.04	Down	4.6912e-58	7.55713e-57
comp95184_c1_seq4	1374	285	119	4.72	2.3	-1.04	Down	5.08734e-12	3.26094e-11
comp89789_c0_seq1	1441	7665	3223	120.48	58.73	-1.04	Down	1.70918e-277	8.42411e-276
comp91891_c0_seq2	946	689	289	16.95	8.24	-1.04	Down	1.10365e-26	1.10551e-25
comp90361_c0_seq1	1354	136	57	2.28	1.11	-1.04	Down	2.17272e-06	9.76783e-06
comp75179_c0_seq1	1284	3757	1571	66.7	32.33	-1.04	Down	9.32274e-139	2.72591e-137
comp105432_c0_seq2	4847	4826	2022	21.78	10.58	-1.04	Down	6.854e-177	2.40264e-175
comp98317_c0_seq1	2530	1143	477	10.02	4.85	-1.05	Down	1.16735e-43	1.57393e-42
comp102949_c0_seq1	1390	7195	2990	117.47	56.61	-1.05	Down	1.51119e-267	7.23048e-266
comp104971_c0_seq2	4382	6292	2623	31.46	15.21	-1.05	Down	1.33709e-232	5.7702e-231
comp94785_c0_seq1	1619	7444	3097	103.57	49.96	-1.05	Down	4.90032e-276	2.39953e-274
comp92205_c0_seq1	466	247	103	13.4	6.48	-1.05	Down	1.24655e-10	7.47998e-10
comp88905_c1_seq1	2637	1051	437	8.83	4.26	-1.05	Down	1.33879e-40	1.72328e-39
comp93212_c0_seq1	2086	2058	860	22.01	10.66	-1.05	Down	5.6794e-77	1.10109e-75
comp102961_c0_seq3	2508	2951	1233	26.1	12.64	-1.05	Down	1.35619e-109	3.33505e-108
comp101740_c0_seq1	2314	2889	1202	27.75	13.39	-1.05	Down	2.45636e-108	5.99062e-107
comp89094_c0_seq1	1320	2528	1051	43.6	21.02	-1.05	Down	3.40802e-95	7.58186e-94
comp94814_c0_seq1	698	287	120	9.87	4.77	-1.05	Down	4.62312e-12	2.97211e-11
comp92385_c0_seq1	2135	14720	6124	153.65	74.12	-1.05	Down	0	0
comp100963_c1_seq5	1783	2213	925	27.85	13.49	-1.05	Down	1.38193e-82	2.80909e-81
comp96270_c0_seq1	1897	3758	1561	44.34	21.35	-1.05	Down	7.5591e-141	2.23585e-139
comp100475_c1_seq3	1749	6473	2702	83.1	40.22	-1.05	Down	1.55787e-238	6.85263e-237
comp106203_c1_seq1	2171	6242	2595	64.04	30.87	-1.05	Down	3.50768e-232	1.51157e-230
comp101421_c0_seq4	1452	926	385	14.45	6.96	-1.05	Down	5.63642e-36	6.75975e-35
comp83177_c0_seq1	454	86	36	4.81	2.33	-1.05	Down	0.000168928	0.00062539
comp105090_c0_seq3	1363	189	78	3.16	1.53	-1.05	Down	1.28161e-08	6.8482e-08
comp102148_c2_seq1	375	411	171	28.89	13.92	-1.05	Down	8.1693e-17	6.30668e-16
comp98552_c1_seq2	1578	492	204	7.03	3.39	-1.05	Down	5.70142e-20	4.82813e-19
comp97678_c0_seq1	1574	10470	4356	150.02	72.37	-1.05	Down	0	0
comp99795_c0_seq1	1211	142	59	2.68	1.29	-1.05	Down	1.01636e-06	4.70032e-06
comp104884_c2_seq1	2855	1376	574	10.65	5.15	-1.05	Down	2.96736e-52	4.47913e-51
comp103949_c0_seq2	4162	14213	5940	74.88	36.28	-1.05	Down	0	0
comp103288_c0_seq8	988	96	40	2.25	1.09	-1.05	Down	6.38672e-05	0.000247625
comp105372_c0_seq12	2028	1876	782	20.66	9.99	-1.05	Down	1.03984e-70	1.90785e-69
comp97563_c0_seq1	2752	4318	1800	34.71	16.78	-1.05	Down	2.80014e-160	9.09949e-159
comp91654_c0_seq4	1503	1810	747	27.22	13.04	-1.06	Down	8.9378e-70	1.62443e-68
comp98233_c0_seq1	1422	1145	473	18.26	8.74	-1.06	Down	1.07681e-44	1.4719e-43
comp87050_c0_seq1	1729	1495	618	19.42	9.31	-1.06	Down	9.64386e-58	1.54907e-56
comp89220_c0_seq1	799	496	205	14.65	7.02	-1.06	Down	2.97732e-20	2.54418e-19
comp101875_c1_seq1	661	521	216	18.98	9.12	-1.06	Down	4.61886e-21	4.03511e-20
comp85258_c0_seq1	994	2843	1180	66.29	31.89	-1.06	Down	3.29532e-107	7.97211e-106
comp104329_c1_seq2	3387	666	276	4.33	2.08	-1.06	Down	1.64393e-26	1.63984e-25
comp88889_c1_seq1	403	375	155	24.19	11.58	-1.06	Down	1.12177e-15	8.32036e-15
comp103868_c1_seq2	1713	1749	724	22.95	11.01	-1.06	Down	4.75378e-67	8.43321e-66
comp83015_c0_seq1	839	5562	2301	155.79	74.72	-1.06	Down	2.33938e-209	9.33297e-208
comp93393_c2_seq3	1049	96	40	2.13	1.02	-1.06	Down	6.38672e-05	0.000247625
comp100486_c0_seq3	1812	2295	950	28.39	13.63	-1.06	Down	2.05534e-87	4.32757e-86
comp97082_c0_seq4	835	93	38	2.62	1.26	-1.06	Down	5.82242e-05	0.00022654
comp97656_c0_seq2	2786	812	337	6.45	3.1	-1.06	Down	7.1952e-32	8.03629e-31
comp90161_c0_seq2	1275	471	194	8.44	4.04	-1.06	Down	1.91809e-19	1.59849e-18
comp97705_c0_seq7	1006	308	127	7.09	3.39	-1.06	Down	3.37898e-13	2.28377e-12
comp100555_c1_seq1	2087	679	281	7.26	3.49	-1.06	Down	4.48744e-27	4.53456e-26
comp85549_c0_seq1	808	3584	1479	104.59	50.04	-1.06	Down	2.35354e-136	6.77888e-135
comp97740_c0_seq2	2774	1185	491	9.45	4.54	-1.06	Down	6.6958e-46	9.31324e-45
comp105672_c0_seq1	3293	535	221	3.58	1.72	-1.06	Down	9.5195e-22	8.46625e-21
comp89306_c0_seq2	1024	1127	467	25.45	12.23	-1.06	Down	9.88714e-44	1.33487e-42
comp93706_c0_seq1	1979	3629	1504	40.98	19.69	-1.06	Down	9.28264e-137	2.68137e-135
comp90391_c0_seq1	1368	7440	3088	123.52	59.44	-1.06	Down	2.42626e-277	1.19506e-275
comp102190_c0_seq1	1268	324	134	5.83	2.79	-1.06	Down	9.98962e-14	6.89381e-13
comp88185_c0_seq1	1776	6925	2866	87.49	41.99	-1.06	Down	6.27138e-260	2.93713e-258
comp94697_c0_seq1	1713	6533	2705	85.7	41.14	-1.06	Down	4.35048e-245	1.95303e-243
comp92684_c0_seq2	1127	1045	432	21.3	10.22	-1.06	Down	7.0667e-41	9.12584e-40
comp92271_c0_seq1	1534	9928	4108	146.14	70.11	-1.06	Down	0	0
comp95723_c0_seq1	2414	201	83	1.85	0.89	-1.06	Down	4.5242e-09	2.48332e-08
comp94957_c0_seq2	1415	1727	716	27.67	13.3	-1.06	Down	5.22944e-66	9.18288e-65
comp95973_c1_seq1	912	463	192	11.85	5.69	-1.06	Down	7.04956e-19	5.78429e-18
comp89298_c1_seq1	819	147	61	4.24	2.03	-1.06	Down	6.30704e-07	2.97867e-06
comp104678_c0_seq1	1838	208	86	2.55	1.22	-1.06	Down	2.5647e-09	1.43236e-08
comp83236_c1_seq2	1152	1106	453	22.04	10.47	-1.07	Down	5.1467e-44	6.97113e-43
comp78685_c0_seq1	600	951	390	38.62	18.38	-1.07	Down	5.51844e-38	6.84627e-37
comp90297_c1_seq1	784	176	72	5.33	2.53	-1.07	Down	3.00786e-08	1.56592e-07
comp78054_c0_seq1	493	289	118	14.7	7	-1.07	Down	1.0379e-12	6.85965e-12
comp105590_c1_seq2	1210	1712	705	32.38	15.45	-1.07	Down	2.0858e-66	3.6794e-65
comp87264_c0_seq1	510	99	41	4.88	2.32	-1.07	Down	4.34226e-05	0.000170248
comp104881_c0_seq5	4251	2588	1061	13.35	6.34	-1.07	Down	2.11624e-100	4.89016e-99
comp86295_c2_seq1	1603	2715	1119	38.18	18.24	-1.07	Down	4.869e-104	1.15146e-102
comp91148_c1_seq1	1085	93	38	1.97	0.94	-1.07	Down	5.82242e-05	0.00022654
comp96806_c0_seq1	1571	2147	883	30.83	14.7	-1.07	Down	4.79336e-83	9.78061e-82
comp98616_c0_seq1	1756	1912	783	24.45	11.61	-1.07	Down	7.80154e-75	1.48667e-73
comp96624_c0_seq2	1393	153	63	2.5	1.19	-1.07	Down	2.94716e-07	1.42817e-06
comp94973_c0_seq4	1430	105	43	1.66	0.79	-1.07	Down	2.0052e-05	8.17062e-05
comp90849_c0_seq1	1498	15447	6349	233.13	111.09	-1.07	Down	0	0
comp98030_c0_seq1	1584	1162	476	16.54	7.86	-1.07	Down	3.82308e-46	5.33233e-45
comp102768_c0_seq2	654	250	103	9.21	4.4	-1.07	Down	5.37826e-11	3.28687e-10
comp103100_c1_seq1	3387	1514	623	9.84	4.69	-1.07	Down	5.00994e-59	8.15878e-58
comp99651_c0_seq2	1590	774	318	10.97	5.24	-1.07	Down	4.20026e-31	4.61489e-30
comp95385_c0_seq1	1727	1586	650	20.64	9.81	-1.07	Down	2.79448e-62	4.70932e-61
comp101027_c1_seq1	4038	11268	4641	61.22	29.24	-1.07	Down	0	0
comp98447_c3_seq1	535	126	52	5.84	2.79	-1.07	Down	3.53984e-06	1.57298e-05
comp98885_c0_seq1	213	85	35	12.42	5.9	-1.07	Down	0.000139854	0.000519712
comp84561_c0_seq1	722	306	126	10.12	4.82	-1.07	Down	3.7113e-13	2.50623e-12
comp92322_c0_seq1	1356	252	102	4.22	2	-1.08	Down	1.89254e-11	1.17969e-10
comp95697_c0_seq1	2613	292	119	2.48	1.17	-1.08	Down	7.12178e-13	4.7524e-12
comp90685_c1_seq1	1275	4945	2013	88.43	41.75	-1.08	Down	5.69972e-193	2.13845e-191
comp91878_c1_seq1	1615	1816	741	25.34	11.98	-1.08	Down	1.02776e-71	1.90402e-70
comp85319_c0_seq1	634	1347	551	51.41	24.39	-1.08	Down	2.25172e-53	3.44519e-52
comp99316_c0_seq1	1377	2635	1077	43.45	20.59	-1.08	Down	7.4742e-103	1.75514e-101
comp91735_c0_seq2	1877	4975	2036	59.34	28.16	-1.08	Down	6.216e-192	2.32288e-190
comp89364_c0_seq2	1618	3171	1297	44.15	20.95	-1.08	Down	3.37156e-123	9.00622e-122
comp72555_c1_seq1	450	1298	530	73.39	34.78	-1.08	Down	1.08617e-51	1.62957e-50
comp101776_c0_seq1	1275	869	354	15.56	7.35	-1.08	Down	2.45324e-35	2.90582e-34
comp99457_c0_seq1	3370	1298	529	8.48	4.01	-1.08	Down	6.78674e-52	1.02034e-50
comp98147_c0_seq3	1134	866	352	17.54	8.27	-1.08	Down	2.21962e-35	2.63055e-34
comp97583_c2_seq5	1308	252	103	4.39	2.08	-1.08	Down	3.05374e-11	1.89169e-10
comp86698_c0_seq1	1284	11526	4696	204.59	96.64	-1.08	Down	0	0
comp92188_c0_seq1	2001	21571	8774	240.78	113.55	-1.08	Down	0	0
comp92466_c0_seq1	1083	3357	1372	71.41	33.84	-1.08	Down	1.57126e-130	4.38066e-129
comp103461_c1_seq5	2313	2068	845	19.88	9.42	-1.08	Down	3.57256e-81	7.17008e-80
comp105020_c0_seq3	1211	449	183	8.48	4.02	-1.08	Down	5.3018e-19	4.36187e-18
comp101642_c0_seq3	1666	327	133	4.42	2.09	-1.08	Down	2.67652e-14	1.89172e-13
comp96544_c1_seq7	2087	358	146	3.83	1.81	-1.08	Down	1.95612e-15	1.43736e-14
comp100349_c0_seq1	3736	10137	4125	59.61	28.13	-1.08	Down	0	0
comp92421_c1_seq1	448	4942	2014	280.89	132.6	-1.08	Down	2.115e-192	7.92133e-191
comp87154_c0_seq1	571	105	43	4.51	2.14	-1.08	Down	2.0052e-05	8.17062e-05
comp90475_c0_seq1	4405	348	143	1.73	0.82	-1.08	Down	7.98962e-15	5.76276e-14
comp86555_c0_seq1	370	192	78	13.72	6.5	-1.08	Down	5.44804e-09	2.98009e-08
comp88320_c0_seq6	697	990	405	34.01	16.14	-1.08	Down	1.12451e-39	1.42696e-38
comp87589_c0_seq1	667	365	148	13.16	6.23	-1.08	Down	6.9432e-16	5.19649e-15
comp99828_c0_seq1	1686	1070	436	14.28	6.75	-1.08	Down	4.2553e-43	5.68698e-42
comp79811_c0_seq1	1068	2104	856	45.44	21.44	-1.08	Down	2.59806e-83	5.30913e-82
comp93200_c0_seq1	1280	4347	1771	77.42	36.57	-1.08	Down	1.3826e-169	4.67567e-168
comp93271_c0_seq1	1717	1132	461	14.81	6.99	-1.08	Down	1.50179e-45	2.07772e-44
comp90021_c0_seq1	1124	3014	1225	61.61	29.04	-1.09	Down	8.79234e-119	2.28814e-117
comp101570_c0_seq5	4529	15022	6088	72.63	34.13	-1.09	Down	0	0
comp88878_c0_seq1	837	7204	2916	202.31	94.94	-1.09	Down	1.38914e-283	6.93987e-282
comp99653_c0_seq1	1515	11833	4785	176.49	82.75	-1.09	Down	0	0
comp98572_c0_seq2	1459	367	149	5.69	2.68	-1.09	Down	6.33642e-16	4.74708e-15
comp87534_c0_seq2	1062	214	87	4.67	2.2	-1.09	Down	7.49058e-10	4.31749e-09
comp102573_c0_seq1	1399	3003	1215	48.69	22.85	-1.09	Down	1.71117e-119	4.47251e-118
comp90166_c0_seq1	686	876	355	30.62	14.41	-1.09	Down	5.46284e-36	6.55262e-35
comp81550_c0_seq1	426	483	195	29.14	13.65	-1.09	Down	1.03839e-20	8.98346e-20
comp91204_c3_seq1	852	498	201	13.72	6.43	-1.09	Down	2.56642e-21	2.25911e-20
comp97051_c0_seq2	1878	6991	2835	83.34	39.19	-1.09	Down	3.45736e-274	1.68583e-272
comp86487_c1_seq1	414	369	149	23.03	10.83	-1.09	Down	3.58166e-16	2.70917e-15
comp88504_c0_seq1	1379	2073	840	34.13	16.03	-1.09	Down	8.29864e-83	1.69055e-81
comp84820_c0_seq1	429	1309	530	78.33	36.72	-1.09	Down	4.9065e-53	7.47214e-52
comp83162_c0_seq1	1068	8379	3398	180.88	85.06	-1.09	Down	0	0
comp88632_c0_seq1	2198	210	85	2.13	1	-1.09	Down	9.0144e-10	5.15749e-09
comp87416_c0_seq1	858	76	30	2.08	0.98	-1.09	Down	0.000168015	0.000622057
comp99299_c0_seq1	1691	1248	505	16.59	7.79	-1.09	Down	1.04418e-50	1.5476e-49
comp98292_c1_seq1	1658	2542	1031	34.5	16.22	-1.09	Down	6.3594e-101	1.47472e-99
comp106162_c0_seq2	4205	15760	6366	82.17	38.48	-1.09	Down	0	0
comp88224_c0_seq1	1824	16171	6565	198.71	93.53	-1.09	Down	0	0
comp91011_c0_seq2	796	398	160	11.81	5.53	-1.09	Down	1.78331e-17	1.40261e-16
comp102962_c0_seq2	2955	333	135	2.49	1.17	-1.09	Down	1.26039e-14	9.01323e-14
comp106114_c1_seq20	8336	3692	1499	9.63	4.53	-1.09	Down	2.19146e-145	6.63984e-144
comp98393_c5_seq1	565	274	111	11.91	5.59	-1.09	Down	2.63284e-12	1.71124e-11
comp96398_c0_seq1	2048	139	56	1.51	0.71	-1.09	Down	5.70758e-07	2.69937e-06
comp91746_c0_seq4	1722	258	105	3.38	1.59	-1.09	Down	1.43523e-11	9.03919e-11
comp91275_c0_seq1	2150	2470	999	25.6	12.01	-1.09	Down	1.07617e-98	2.45661e-97
comp85143_c0_seq1	1522	2007	814	29.79	14.01	-1.09	Down	4.46678e-80	8.88187e-79
comp102707_c1_seq1	241	1657	675	204.64	96.3	-1.09	Down	8.01384e-66	1.4033e-64
comp83057_c0_seq1	1265	13884	5644	250.35	118.01	-1.09	Down	0	0
comp90083_c0_seq3	793	195	79	5.81	2.73	-1.09	Down	3.72382e-09	2.06204e-08
comp98337_c1_seq2	1966	737	297	8.38	3.93	-1.09	Down	6.93166e-31	7.59154e-30
comp97932_c0_seq1	1125	355	143	7.25	3.39	-1.1	Down	1.09402e-15	8.11651e-15
comp100934_c2_seq2	910	338	135	8.68	4.04	-1.1	Down	2.99646e-15	2.19164e-14
comp83369_c0_seq1	1463	3090	1244	47.81	22.31	-1.1	Down	3.49146e-124	9.37977e-123
comp100213_c0_seq2	3277	2382	959	16.02	7.47	-1.1	Down	3.69374e-96	8.27253e-95
comp94112_c0_seq1	932	558	225	13.95	6.53	-1.1	Down	9.61606e-24	9.01724e-23
comp93442_c0_seq1	2847	2271	912	17.63	8.21	-1.1	Down	3.01714e-92	6.55815e-91
comp91871_c0_seq1	1079	3248	1304	69.37	32.3	-1.1	Down	3.47034e-131	9.69325e-130
comp98493_c1_seq1	2843	5889	2370	45.78	21.36	-1.1	Down	4.84676e-235	2.10915e-233
comp77607_c0_seq1	1156	8902	3586	176.62	82.5	-1.1	Down	0	0
comp96068_c0_seq6	1515	1079	434	16.11	7.5	-1.1	Down	1.28601e-44	1.75563e-43
comp105755_c1_seq7	1174	716	287	13.99	6.51	-1.1	Down	2.25334e-30	2.43893e-29
comp102809_c0_seq1	1234	2089	842	38.68	18.08	-1.1	Down	2.32622e-84	4.78611e-83
comp88213_c0_seq4	3630	121	48	0.73	0.34	-1.1	Down	2.15108e-06	9.67228e-06
comp72497_c0_seq2	821	4851	1958	139.13	65.13	-1.1	Down	8.77184e-193	3.28778e-191
comp104884_c0_seq1	662	292	117	10.65	4.97	-1.1	Down	2.71588e-13	1.84047e-12
comp99575_c0_seq7	2687	1030	413	8.48	3.95	-1.1	Down	6.13774e-43	8.1875e-42
comp95380_c0_seq2	1727	92	37	1.2	0.56	-1.1	Down	4.7755e-05	0.000186864
comp103827_c0_seq1	616	915	367	36.06	16.8	-1.1	Down	2.61442e-38	3.26042e-37
comp81742_c0_seq1	508	816	329	40.09	18.75	-1.1	Down	5.49182e-34	6.36179e-33
comp101186_c0_seq3	2924	1328	535	10.04	4.69	-1.1	Down	2.44388e-54	3.77682e-53
comp91649_c0_seq1	1354	3175	1278	53.29	24.87	-1.1	Down	1.36282e-127	3.74268e-126
comp100300_c0_seq1	1032	104	42	2.33	1.09	-1.1	Down	1.6479e-05	6.84818e-05
comp83098_c2_seq1	280	193	77	19.56	9.1	-1.1	Down	2.50332e-09	1.39875e-08
comp93321_c0_seq1	1386	2945	1184	48.24	22.48	-1.1	Down	8.74564e-119	2.27638e-117
comp102318_c0_seq1	3016	8511	3431	62.28	29.11	-1.1	Down	0	0
comp102508_c1_seq1	1548	13810	5575	201.36	94.25	-1.1	Down	0	0
comp99002_c0_seq1	1644	550	221	7.54	3.51	-1.1	Down	1.37715e-23	1.28786e-22
comp87235_c1_seq1	997	638	255	14.83	6.87	-1.11	Down	2.14598e-27	2.18332e-26
comp90796_c0_seq1	790	367	147	10.98	5.1	-1.11	Down	2.4156e-16	1.83269e-15
comp102873_c0_seq1	5160	22086	8837	93.54	43.4	-1.11	Down	0	0
comp90135_c0_seq1	1050	1997	795	43.9	20.27	-1.11	Down	8.34938e-83	1.70065e-81
comp84197_c0_seq1	851	403	161	11.11	5.15	-1.11	Down	6.87482e-18	5.48601e-17
comp102965_c0_seq14	3149	3788	1510	26.52	12.26	-1.11	Down	6.16746e-155	1.95155e-153
comp73404_c0_seq1	340	147	59	11.65	5.41	-1.11	Down	2.40962e-07	1.17342e-06
comp104067_c0_seq1	411	418	167	26.31	12.18	-1.11	Down	1.6944e-18	1.37559e-17
comp99769_c1_seq5	2906	1759	702	13.37	6.2	-1.11	Down	8.73662e-73	1.63403e-71
comp94815_c0_seq1	875	5919	2372	158.39	73.59	-1.11	Down	2.49938e-238	1.0978e-236
comp94248_c0_seq1	1480	2632	1052	40.23	18.65	-1.11	Down	1.18487e-107	2.87524e-106
comp98891_c0_seq1	880	85	34	2.26	1.05	-1.11	Down	8.5417e-05	0.000328242
comp102994_c2_seq4	1720	5854	2341	76.47	35.46	-1.11	Down	9.00996e-237	3.93791e-235
comp87520_c0_seq1	347	2770	1109	214.11	99.24	-1.11	Down	8.23878e-113	2.06379e-111
comp94288_c0_seq1	1523	1570	627	23.29	10.79	-1.11	Down	4.55566e-65	7.92209e-64
comp89521_c1_seq1	1562	2754	1104	39.78	18.49	-1.11	Down	7.0944e-112	1.76596e-110
comp85331_c2_seq1	647	139	56	5.22	2.42	-1.11	Down	5.70758e-07	2.69937e-06
comp99421_c0_seq1	1704	1127	451	14.87	6.91	-1.11	Down	5.21628e-47	7.36977e-46
comp100626_c1_seq2	1279	90	36	1.6	0.74	-1.11	Down	5.24862e-05	0.000204563
comp96339_c2_seq2	2733	6236	2495	50.48	23.42	-1.11	Down	7.94248e-252	3.6427e-250
comp97831_c0_seq1	2616	3156	1256	26.72	12.34	-1.11	Down	7.5234e-130	2.0894e-128
comp98757_c0_seq1	2559	2893	1158	25.06	11.63	-1.11	Down	8.71752e-118	2.25502e-116
comp105397_c0_seq2	3949	1301	521	7.23	3.36	-1.11	Down	6.37682e-54	9.80554e-53
comp95408_c0_seq1	1305	552	219	9.63	4.45	-1.11	Down	2.9195e-24	2.77749e-23
comp83012_c3_seq1	326	673	270	56.21	26.1	-1.11	Down	1.34768e-28	1.40597e-27
comp94530_c0_seq1	1046	5445	2177	120.21	55.72	-1.11	Down	1.82036e-220	7.54218e-219
comp103177_c0_seq1	1430	8308	3321	131.65	61.02	-1.11	Down	0	0
comp83146_c0_seq1	485	1561	625	80.87	37.54	-1.11	Down	2.27272e-64	3.91597e-63
comp88137_c0_seq1	2303	18693	7463	180.44	83.53	-1.11	Down	0	0
comp104511_c0_seq2	3663	690	276	4.14	1.92	-1.11	Down	1.88506e-29	2.00005e-28
comp85356_c0_seq1	556	212	85	9.38	4.36	-1.11	Down	5.0562e-10	2.9374e-09
comp99437_c1_seq1	1248	717	287	13.13	6.09	-1.11	Down	1.69176e-30	1.83625e-29
comp88157_c0_seq2	1258	8115	3239	147.2	68.12	-1.11	Down	0	0
comp91938_c0_seq2	1640	81	32	1.11	0.51	-1.12	Down	0.000103018	0.000386519
comp94836_c0_seq1	629	154	61	5.93	2.72	-1.12	Down	8.30808e-08	4.20924e-07
comp91519_c0_seq1	1736	1914	761	24.77	11.43	-1.12	Down	1.21335e-79	2.40281e-78
comp97917_c0_seq1	449	146	58	8.28	3.81	-1.12	Down	1.96806e-07	9.61914e-07
comp98459_c0_seq3	2225	5806	2299	58.08	26.67	-1.12	Down	1.14363e-239	5.05264e-238
comp93043_c1_seq4	1589	12556	4970	178.14	81.76	-1.12	Down	0	0
comp100988_c0_seq3	3606	2314	916	14.11	6.48	-1.12	Down	9.30394e-97	2.094e-95
comp91447_c0_seq1	890	256	101	6.73	3.1	-1.12	Down	3.62576e-12	2.34949e-11
comp101445_c0_seq5	1541	71	28	1.04	0.48	-1.12	Down	0.000274492	0.000975784
comp101561_c2_seq1	1429	973	386	15.44	7.1	-1.12	Down	1.56442e-41	2.04501e-40
comp101134_c1_seq1	1808	2999	1189	37.2	17.1	-1.12	Down	1.91169e-124	5.14215e-123
comp95009_c0_seq2	970	192	75	4.6	2.11	-1.12	Down	1.2333e-09	7.02256e-09
comp88150_c0_seq1	904	71	28	1.83	0.84	-1.12	Down	0.000274492	0.000975784
comp92418_c2_seq2	677	164	65	5.82	2.67	-1.12	Down	3.20962e-08	1.66969e-07
comp94445_c0_seq1	1459	428	169	6.65	3.05	-1.12	Down	2.48972e-19	2.07017e-18
comp98064_c0_seq1	1416	365	145	5.85	2.7	-1.12	Down	1.61785e-16	1.23673e-15
comp102500_c1_seq6	1553	589	234	8.56	3.94	-1.12	Down	1.03082e-25	1.01116e-24
comp95885_c0_seq3	1132	90	35	1.83	0.84	-1.12	Down	3.14628e-05	0.000126534
comp97490_c0_seq1	1737	1108	440	14.32	6.61	-1.12	Down	5.79038e-47	8.17474e-46
comp94583_c1_seq1	1871	4545	1798	54.39	24.95	-1.12	Down	2.03478e-188	7.49042e-187
comp99556_c0_seq11	2238	332	132	3.31	1.52	-1.12	Down	3.91388e-15	2.84619e-14
comp92709_c0_seq1	1590	2277	905	32.3	14.89	-1.12	Down	1.82451e-94	4.03574e-93
comp95732_c1_seq1	1133	275	109	5.57	2.56	-1.12	Down	7.42388e-13	4.95311e-12
comp92938_c2_seq1	456	498	197	27.72	12.74	-1.12	Down	3.654e-22	3.28874e-21
comp95327_c0_seq1	1319	1248	497	21.53	9.94	-1.12	Down	2.21342e-52	3.3478e-51
comp88518_c0_seq1	686	213	85	7.48	3.44	-1.12	Down	3.77944e-10	2.21533e-09
comp94400_c2_seq4	1389	887	351	14.49	6.65	-1.12	Down	3.37492e-38	4.19875e-37
comp93249_c2_seq1	1853	1828	725	22.1	10.16	-1.12	Down	1.57273e-76	3.03893e-75
comp71381_c0_seq1	1903	2841	1127	33.42	15.37	-1.12	Down	7.45872e-118	1.93106e-116
comp97448_c0_seq2	1375	7785	3086	128.56	59.08	-1.12	Down	6.33787e-320	3.48940e-318
comp70526_c0_seq1	344	88	35	6.88	3.17	-1.12	Down	5.7645e-05	0.000224332
comp99889_c0_seq15	2353	1334	525	12.6	5.76	-1.13	Down	3.32694e-57	5.30717e-56
comp97417_c0_seq4	1758	1067	420	13.62	6.22	-1.13	Down	4.37778e-46	6.10375e-45
comp105559_c1_seq1	2222	11169	4401	111.87	51.11	-1.13	Down	0	0
comp89105_c0_seq1	1340	1902	750	32.28	14.77	-1.13	Down	1.75223e-80	3.49713e-79
comp98129_c0_seq1	1438	10433	4108	164.35	75.03	-1.13	Down	0	0
comp87714_c0_seq2	986	208	82	4.89	2.24	-1.13	Down	3.68474e-10	2.16041e-09
comp93622_c1_seq1	348	71	28	5.47	2.5	-1.13	Down	0.000274492	0.000975784
comp94854_c1_seq1	749	311	123	9.86	4.52	-1.13	Down	2.07926e-14	1.47339e-13
comp98715_c0_seq1	1107	4307	1692	89.48	40.76	-1.13	Down	3.38804e-181	1.21309e-179
comp103834_c0_seq27	2186	755	297	7.69	3.52	-1.13	Down	3.8653e-33	4.40873e-32
comp104865_c0_seq1	4925	4060	1603	18.03	8.25	-1.13	Down	3.39518e-169	1.14587e-167
comp106069_c0_seq1	3579	2577	1014	15.83	7.23	-1.13	Down	7.54946e-109	1.84716e-107
comp89052_c0_seq1	3187	17262	6807	119.38	54.59	-1.13	Down	0	0
comp104415_c0_seq6	1930	702	277	8.14	3.73	-1.13	Down	9.59498e-31	1.04711e-29
comp91098_c0_seq2	1795	360	142	4.5	2.06	-1.13	Down	1.5733e-16	1.20299e-15
comp102619_c0_seq6	1944	721	283	8.29	3.78	-1.13	Down	7.42602e-32	8.27996e-31
comp103892_c0_seq7	2461	251	99	2.26	1.03	-1.13	Down	5.80174e-12	3.71144e-11
comp93697_c0_seq1	1004	802	316	18.5	8.46	-1.13	Down	5.45536e-35	6.42487e-34
comp101140_c1_seq1	703	111	44	3.78	1.73	-1.13	Down	5.62568e-06	2.43761e-05
comp95677_c2_seq1	653	875	344	32.31	14.72	-1.13	Down	3.45554e-38	4.29834e-37
comp88820_c0_seq1	1494	349	138	5.28	2.42	-1.13	Down	5.36878e-16	4.02816e-15
comp99244_c0_seq2	1388	79	31	1.29	0.59	-1.13	Down	0.00011299	0.000423308
comp97804_c0_seq1	1465	1274	502	19.69	9.01	-1.13	Down	1.40596e-54	2.17839e-53
comp100409_c0_seq3	1637	370	145	5.09	2.33	-1.13	Down	3.74782e-17	2.92405e-16
comp89285_c0_seq1	1976	13408	5271	151.62	69.11	-1.13	Down	0	0
comp90357_c0_seq1	2374	5810	2283	54.35	24.76	-1.13	Down	1.34735e-243	6.0145e-242
comp97318_c0_seq2	3116	2950	1160	20.88	9.52	-1.13	Down	1.71752e-124	4.62152e-123
comp37335_c0_seq2	366	224	88	16.29	7.42	-1.13	Down	6.66336e-11	4.0594e-10
comp99452_c0_seq7	3929	2461	968	13.75	6.27	-1.13	Down	4.12654e-104	9.76487e-103
comp103622_c0_seq1	2385	375	147	3.5	1.59	-1.14	Down	2.34952e-17	1.84159e-16
comp94577_c0_seq1	1688	3822	1496	50.91	23.11	-1.14	Down	3.36908e-162	1.10533e-160
comp101438_c1_seq1	2198	302	118	3.06	1.39	-1.14	Down	2.39528e-14	1.69478e-13
comp104331_c0_seq6	1215	244	95	4.6	2.09	-1.14	Down	6.11362e-12	3.90879e-11
comp95797_c1_seq1	862	1032	405	28.07	12.77	-1.14	Down	6.80544e-45	9.32528e-44
comp93750_c1_seq1	1094	1195	468	25.16	11.44	-1.14	Down	6.37144e-52	9.58384e-51
comp84999_c0_seq1	1586	4275	1678	60.78	27.66	-1.14	Down	3.57456e-180	1.27381e-178
comp101575_c0_seq1	1284	230	90	4.08	1.85	-1.14	Down	3.09412e-11	1.91631e-10
comp86230_c0_seq1	1156	3019	1179	59.9	27.12	-1.14	Down	4.06692e-129	1.12635e-127
comp105593_c0_seq2	3979	12508	4892	68.98	31.29	-1.14	Down	0	0
comp88323_c0_seq1	1414	8768	3439	140.6	63.93	-1.14	Down	0	0
comp95248_c0_seq1	2501	2577	1011	22.85	10.4	-1.14	Down	1.70338e-109	4.1868e-108
comp90321_c3_seq1	229	188	74	24.88	11.31	-1.14	Down	2.43964e-09	1.36454e-08
comp100631_c3_seq4	1824	1414	552	17.38	7.88	-1.14	Down	1.68411e-61	2.81447e-60
comp101789_c0_seq1	2352	1116	436	10.54	4.78	-1.14	Down	7.79402e-49	1.12806e-47
comp106091_c0_seq10	1555	150	59	2.18	0.99	-1.14	Down	9.93882e-08	4.98112e-07
comp102300_c0_seq1	3343	4985	1955	32.84	14.93	-1.14	Down	4.00584e-210	1.60238e-208
comp70372_c0_seq1	958	5875	2296	142.54	64.57	-1.14	Down	5.20552e-249	2.37225e-247
comp100490_c0_seq1	2415	12229	4791	112.41	51.06	-1.14	Down	0	0
comp97666_c0_seq1	912	1069	417	27.36	12.39	-1.14	Down	5.45694e-47	7.70617e-46
comp93248_c0_seq1	1545	673	263	9.83	4.46	-1.14	Down	4.28004e-30	4.60309e-29
comp90054_c0_seq1	558	367	144	16.21	7.37	-1.14	Down	5.48382e-17	4.24918e-16
comp91755_c1_seq1	1009	177	69	4.06	1.84	-1.14	Down	5.0965e-09	2.79074e-08
comp83174_c0_seq1	1012	5153	2014	117.85	53.41	-1.14	Down	1.25814e-218	5.17715e-217
comp81359_c0_seq1	1055	2706	1058	59.2	26.83	-1.14	Down	1.15958e-115	2.95688e-114
comp95551_c3_seq1	230	71	28	9.34	4.25	-1.14	Down	0.000274492	0.000975784
comp91920_c0_seq2	903	1028	402	26.59	12.06	-1.14	Down	4.8977e-45	6.73139e-44
comp80898_c0_seq1	1111	3159	1236	65.4	29.68	-1.14	Down	1.64725e-134	4.69605e-133
comp105128_c1_seq2	2264	591	231	5.81	2.64	-1.14	Down	1.29668e-26	1.29706e-25
comp84033_c0_seq3	1150	214	83	4.27	1.92	-1.15	Down	1.02814e-10	6.18566e-10
comp98271_c0_seq1	2418	37582	14576	345.01	155.14	-1.15	Down	0	0
comp90659_c0_seq1	630	324	126	12.45	5.61	-1.15	Down	2.0373e-15	1.49591e-14
comp79442_c0_seq1	304	108	42	9.85	4.43	-1.15	Down	4.98624e-06	2.16627e-05
comp102610_c3_seq1	2038	6896	2672	75.52	33.93	-1.15	Down	6.04406e-297	3.12209e-295
comp101808_c0_seq2	3320	1530	593	10.15	4.56	-1.15	Down	2.45266e-67	4.36285e-66
comp104212_c0_seq4	1515	384	149	5.73	2.59	-1.15	Down	4.51612e-18	3.62108e-17
comp103869_c1_seq1	2922	1698	658	12.84	5.77	-1.15	Down	1.47553e-74	2.80255e-73
comp86258_c0_seq2	1112	2238	871	46.28	20.89	-1.15	Down	7.32812e-97	1.65054e-95
comp103931_c1_seq2	2020	723	280	8	3.6	-1.15	Down	9.09868e-33	1.03177e-31
comp77564_c0_seq1	627	531	206	20.55	9.23	-1.15	Down	2.06414e-24	1.96934e-23
comp101698_c0_seq4	3238	5153	2003	35.07	15.81	-1.15	Down	5.04914e-221	2.09718e-219
comp105572_c1_seq2	3592	7811	3030	47.81	21.5	-1.15	Down	0	0
comp87190_c0_seq1	1000	2658	1034	61.58	27.77	-1.15	Down	8.75308e-115	2.21623e-113
comp92333_c1_seq1	1230	145	56	2.69	1.21	-1.15	Down	9.57472e-08	4.80008e-07
comp93047_c0_seq2	2370	8853	3446	82.97	37.45	-1.15	Down	0	0
comp102599_c0_seq7	4464	11322	4403	55.55	25.05	-1.15	Down	0	0
comp92071_c0_seq1	1242	98	38	1.8	0.81	-1.15	Down	1.3071e-05	5.47377e-05
comp106100_c0_seq5	2498	5011	1944	44.49	20.01	-1.15	Down	8.02074e-216	3.26566e-214
comp95341_c2_seq1	1369	276	107	4.58	2.06	-1.15	Down	2.01704e-13	1.37419e-12
comp94339_c1_seq2	1823	6214	2407	76.4	34.32	-1.15	Down	5.97736e-268	2.86449e-266
comp105040_c0_seq1	717	551	215	18.34	8.29	-1.15	Down	5.33576e-25	5.16037e-24
comp100756_c0_seq1	1041	141	55	3.13	1.41	-1.15	Down	1.91042e-07	9.34042e-07
comp106005_c0_seq4	772	957	372	29.38	13.26	-1.15	Down	1.56613e-42	2.07591e-41
comp91184_c0_seq1	1062	903	351	19.61	8.85	-1.15	Down	3.14428e-40	4.03108e-39
comp103358_c1_seq1	2427	4921	1908	45	20.23	-1.15	Down	3.20388e-212	1.29189e-210
comp88541_c0_seq1	1077	2902	1131	62.1	28.07	-1.15	Down	1.08561e-124	2.92536e-123
comp89215_c0_seq1	748	621	241	19.72	8.87	-1.15	Down	2.91326e-28	3.01946e-27
comp89211_c0_seq1	849	589	228	16.28	7.34	-1.15	Down	5.13012e-27	5.17842e-26
comp67849_c1_seq1	425	891	346	53.89	24.24	-1.15	Down	8.63216e-40	1.09807e-38
comp85173_c0_seq1	363	77	30	5.63	2.54	-1.15	Down	0.000123807	0.000461855
comp105418_c1_seq2	3780	7136	2771	41.47	18.67	-1.15	Down	6.88966e-306	3.65548e-304
comp106128_c0_seq1	7480	1249	487	3.63	1.64	-1.15	Down	1.1731e-54	1.81985e-53
comp98859_c0_seq8	1676	343	133	4.61	2.08	-1.15	Down	2.54194e-16	1.92747e-15
comp92879_c0_seq1	1503	1634	630	24.58	11	-1.16	Down	1.60117e-72	2.98914e-71
comp101412_c0_seq8	3476	1569	606	9.93	4.45	-1.16	Down	1.78825e-69	3.24111e-68
comp102496_c0_seq2	4232	2161	833	11.2	5	-1.16	Down	2.3208e-95	5.16769e-94
comp83471_c0_seq1	1396	2159	835	35.09	15.73	-1.16	Down	1.16047e-94	2.57297e-93
comp90014_c1_seq1	1247	4713	1818	86.29	38.59	-1.16	Down	2.13214e-205	8.38397e-204
comp103516_c0_seq2	2920	2695	1041	20.39	9.14	-1.16	Down	5.5775e-118	1.44525e-116
comp94271_c0_seq2	1253	5824	2253	106.09	47.59	-1.16	Down	6.56236e-252	3.01065e-250
comp99005_c0_seq2	1776	1621	627	20.49	9.19	-1.16	Down	1.62909e-71	3.01138e-70
comp93092_c0_seq1	2204	4685	1804	47.33	21.14	-1.16	Down	6.73976e-205	2.64329e-203
comp95629_c0_seq2	1260	125	48	2.26	1.01	-1.16	Down	6.43848e-07	3.03969e-06
comp98893_c0_seq1	2535	693	268	6.06	2.72	-1.16	Down	1.4676e-31	1.62936e-30
comp89593_c1_seq1	403	526	203	33.9	15.22	-1.16	Down	1.97236e-24	1.88237e-23
comp98296_c0_seq2	2501	3172	1221	28.13	12.55	-1.16	Down	1.84499e-139	5.41882e-138
comp97877_c1_seq2	1249	2140	826	39.12	17.51	-1.16	Down	3.28484e-94	7.25528e-93
comp98248_c0_seq2	1539	6235	2410	91.47	40.99	-1.16	Down	5.59634e-270	2.69822e-268
comp105624_c0_seq12	1038	332	128	7.39	3.3	-1.16	Down	5.22126e-16	3.91807e-15
comp98316_c0_seq1	1976	248	96	2.81	1.26	-1.16	Down	3.08912e-12	2.00443e-11
comp102048_c3_seq1	610	599	231	23.87	10.67	-1.16	Down	1.21707e-27	1.24582e-26
comp88853_c0_seq1	1290	3768	1455	66.56	29.81	-1.16	Down	2.7962e-164	9.25044e-163
comp94259_c1_seq1	627	450	173	17.41	7.77	-1.16	Down	2.82844e-21	2.48685e-20
comp92407_c0_seq1	2330	19529	7547	186.26	83.46	-1.16	Down	0	0
comp90114_c1_seq1	843	519	201	14.46	6.49	-1.16	Down	5.68682e-24	5.36578e-23
comp102757_c0_seq2	1752	3840	1477	49.2	21.95	-1.16	Down	1.1495e-168	3.86914e-167
comp96183_c0_seq1	1821	3619	1392	44.55	19.87	-1.16	Down	4.50978e-159	1.45516e-157
comp92615_c1_seq1	1525	2474	951	36.64	16.35	-1.16	Down	1.72912e-109	4.24938e-108
comp100564_c0_seq2	928	238	91	5.98	2.65	-1.17	Down	4.70364e-12	3.02323e-11
comp94371_c0_seq2	1325	9551	3650	164	72.66	-1.17	Down	0	0
comp94312_c0_seq13	1211	239	92	4.52	2.01	-1.17	Down	5.85088e-12	3.74224e-11
comp93313_c0_seq29	1816	4833	1857	59.66	26.58	-1.17	Down	3.42602e-212	1.38109e-210
comp76201_c0_seq1	292	1546	596	148.49	66.19	-1.17	Down	9.93768e-69	1.78931e-67
comp101284_c1_seq2	521	317	122	15.16	6.76	-1.17	Down	2.11938e-15	1.5558e-14
comp90057_c0_seq19	1444	702	269	11.02	4.91	-1.17	Down	1.6802e-32	1.89631e-31
comp87898_c0_seq1	766	187	72	5.8	2.58	-1.17	Down	1.18262e-09	6.73677e-09
comp86430_c2_seq1	498	343	132	17.23	7.68	-1.17	Down	1.52179e-16	1.16377e-15
comp89329_c1_seq1	529	190	73	8.9	3.96	-1.17	Down	8.03008e-10	4.62279e-09
comp83325_c0_seq2	1609	1762	676	24.68	10.99	-1.17	Down	8.33006e-79	1.64077e-77
comp92231_c0_seq1	1247	2184	838	39.99	17.81	-1.17	Down	3.24602e-97	7.3243e-96
comp97017_c0_seq2	1604	812	310	11.41	5.06	-1.17	Down	1.35523e-37	1.67086e-36
comp100340_c0_seq5	2411	8603	3299	79.22	35.22	-1.17	Down	0	0
comp83132_c1_seq1	711	1125	432	37.79	16.85	-1.17	Down	7.16744e-51	1.06461e-49
comp84582_c1_seq1	1036	739	283	16.48	7.34	-1.17	Down	3.61964e-34	4.20144e-33
comp89525_c0_seq1	1227	6274	2400	116.85	51.84	-1.17	Down	3.19056e-277	1.56946e-275
comp97695_c0_seq1	600	368	141	14.94	6.64	-1.17	Down	8.81978e-18	7.00427e-17
comp101787_c3_seq7	2302	370	142	3.58	1.59	-1.17	Down	8.11928e-18	6.46973e-17
comp95579_c0_seq1	1368	1069	409	17.76	7.87	-1.17	Down	9.27e-49	1.34066e-47
comp102915_c3_seq1	1517	1197	459	17.83	7.93	-1.17	Down	3.68236e-54	5.67623e-53
comp98483_c0_seq12	2697	1518	581	12.46	5.53	-1.17	Down	1.87276e-68	3.3619e-67
comp104555_c0_seq1	2146	307	117	3.2	1.42	-1.17	Down	3.20656e-15	2.34394e-14
comp97535_c0_seq1	2081	438	167	4.69	2.08	-1.17	Down	4.63272e-21	4.04698e-20
comp94614_c0_seq2	1196	220	84	4.22	1.87	-1.17	Down	2.8286e-11	1.75388e-10
comp105282_c2_seq1	571	463	177	19.9	8.85	-1.17	Down	4.54262e-22	4.07785e-21
comp91639_c0_seq1	1447	2109	808	33.02	14.67	-1.17	Down	3.2558e-94	7.19219e-93
comp100260_c1_seq2	3022	2877	1105	21.01	9.36	-1.17	Down	3.24988e-127	8.89751e-126
comp83056_c0_seq1	721	10867	4174	359.42	160.06	-1.17	Down	0	0
comp93534_c0_seq1	2211	98	38	0.99	0.44	-1.17	Down	1.3071e-05	5.47377e-05
comp88534_c0_seq1	1415	4021	1538	64.42	28.58	-1.17	Down	1.91928e-178	6.78482e-177
comp93973_c0_seq2	1308	5083	1952	88.48	39.4	-1.17	Down	2.68678e-223	1.12434e-221
comp101143_c1_seq1	1535	496	189	7.3	3.23	-1.18	Down	1.13726e-23	1.06511e-22
comp81713_c0_seq1	1156	12362	4695	245.27	108	-1.18	Down	0	0
comp101885_c0_seq6	943	128	48	3.16	1.39	-1.18	Down	2.54948e-07	1.24021e-06
comp103540_c0_seq2	1857	249	95	3.01	1.33	-1.18	Down	1.3607e-12	8.96518e-12
comp75131_c0_seq1	1259	2165	823	39.23	17.29	-1.18	Down	4.07678e-98	9.27249e-97
comp101719_c0_seq9	1483	120	46	1.84	0.81	-1.18	Down	1.03812e-06	4.79875e-06
comp100810_c0_seq1	3150	16175	6158	113.21	49.97	-1.18	Down	0	0
comp92776_c0_seq1	2061	3056	1167	33.08	14.65	-1.18	Down	1.61788e-136	4.66533e-135
comp105335_c0_seq2	1848	1664	635	20.17	8.93	-1.18	Down	2.75738e-75	5.27452e-74
comp97267_c0_seq1	2196	9986	3809	101.25	44.77	-1.18	Down	0	0
comp89783_c1_seq1	653	1607	613	59.33	26.24	-1.18	Down	7.9705e-73	1.49112e-71
comp93501_c0_seq1	2000	7773	2951	86.81	38.22	-1.18	Down	0	0
comp95057_c0_seq1	3351	9823	3735	64.54	28.45	-1.18	Down	0	0
comp77080_c0_seq1	580	150	57	6.37	2.82	-1.18	Down	3.52192e-08	1.82988e-07
comp81917_c0_seq1	1007	5279	2015	121.37	53.73	-1.18	Down	1.43454e-234	6.23182e-233
comp88115_c0_seq1	582	2137	813	89.8	39.6	-1.18	Down	1.00097e-96	2.25116e-95
comp101868_c1_seq2	1019	1148	435	26.07	11.47	-1.18	Down	3.4486e-53	5.25828e-52
comp100607_c0_seq2	2638	1628	618	13.67	6.02	-1.18	Down	1.96764e-74	3.73442e-73
comp82495_c0_seq1	795	244	93	7.25	3.2	-1.18	Down	2.1737e-12	1.41814e-11
comp103853_c0_seq1	404	97	37	6.23	2.75	-1.18	Down	1.04859e-05	4.40676e-05
comp80234_c0_seq1	661	1425	541	51.93	22.85	-1.18	Down	2.31462e-65	4.03715e-64
comp93851_c0_seq1	1783	2293	871	28.85	12.71	-1.18	Down	5.91532e-104	1.39802e-102
comp99519_c0_seq1	2326	146	56	1.4	0.62	-1.18	Down	7.06514e-08	3.59027e-07
comp85885_c1_seq1	970	516	196	12.35	5.44	-1.18	Down	1.05584e-24	1.01449e-23
comp69734_c0_seq1	887	8235	3108	217.12	95.01	-1.19	Down	0	0
comp90700_c0_seq1	1176	2375	899	46.27	20.31	-1.19	Down	2.5618e-108	6.24676e-107
comp101641_c0_seq2	2021	1437	544	15.88	6.97	-1.19	Down	2.99228e-66	5.26795e-65
comp87520_c1_seq1	302	1597	607	146.89	64.59	-1.19	Down	7.08808e-73	1.32686e-71
comp102484_c2_seq1	2373	7463	2815	69.85	30.55	-1.19	Down	0	0
comp96226_c1_seq1	1903	4479	1689	52.68	23.03	-1.19	Down	5.2776e-204	2.06339e-202
comp92128_c0_seq1	1307	127	48	2.21	0.97	-1.19	Down	3.47886e-07	1.68171e-06
comp102143_c0_seq2	1897	1395	527	16.46	7.22	-1.19	Down	1.28711e-64	2.22333e-63
comp85567_c0_seq1	1255	5250	1990	95.46	41.96	-1.19	Down	1.96093e-236	8.56053e-235
comp100415_c2_seq1	493	95	36	4.83	2.12	-1.19	Down	1.14201e-05	4.79204e-05
comp84873_c1_seq1	629	68	26	2.64	1.16	-1.19	Down	0.000241776	0.000861558
comp85840_c0_seq1	1105	131	49	2.73	1.2	-1.19	Down	1.72053e-07	8.51185e-07
comp91191_c0_seq1	1249	881	333	16.1	7.07	-1.19	Down	2.09822e-41	2.73638e-40
comp88877_c0_seq1	777	762	288	23.22	10.18	-1.19	Down	4.83756e-36	5.80538e-35
comp75672_c0_seq1	677	1711	647	60.68	26.6	-1.19	Down	1.05332e-78	2.07228e-77
comp91849_c0_seq2	1044	5364	2033	118.66	52.15	-1.19	Down	1.43047e-241	6.35348e-240
comp103087_c2_seq1	1972	4811	1823	54.52	23.95	-1.19	Down	5.69204e-217	2.32633e-215
comp87841_c1_seq1	813	269	102	7.8	3.43	-1.19	Down	1.23817e-13	8.52e-13
comp99270_c1_seq1	2209	5214	1973	52.54	23.05	-1.19	Down	1.37578e-235	5.99559e-234
comp96355_c0_seq1	1608	4911	1851	68.82	30.07	-1.19	Down	1.08863e-223	4.5632e-222
comp95551_c2_seq1	1100	1478	557	30.92	13.53	-1.19	Down	1.15281e-68	2.07468e-67
comp86672_c0_seq2	1044	2497	943	55.24	24.2	-1.19	Down	2.79204e-114	7.05741e-113
comp95332_c1_seq1	677	280	105	9.93	4.36	-1.19	Down	2.10766e-14	1.49324e-13
comp91203_c0_seq1	350	171	65	13.08	5.75	-1.19	Down	3.91018e-09	2.16253e-08
comp87199_c0_seq1	1297	6038	2281	106.04	46.45	-1.19	Down	2.34868e-273	1.14264e-271
comp87394_c0_seq2	821	2130	805	61.1	26.76	-1.19	Down	1.26233e-97	2.85904e-96
comp104437_c0_seq28	3097	279	105	1.99	0.87	-1.19	Down	2.86466e-14	2.02337e-13
comp96797_c1_seq5	1022	703	265	15.92	6.98	-1.19	Down	1.54024e-33	1.76965e-32
comp90703_c1_seq2	417	273	103	16.89	7.4	-1.19	Down	6.20278e-14	4.32594e-13
comp103062_c0_seq7	665	145	54	5.25	2.3	-1.19	Down	3.2995e-08	1.71603e-07
comp91423_c0_seq5	1069	195	74	4.23	1.85	-1.19	Down	2.96534e-10	1.74699e-09
comp91471_c0_seq1	816	3823	1435	110.38	48.05	-1.2	Down	6.13958e-176	2.1462e-174
comp88511_c0_seq4	555	157	59	6.96	3.03	-1.2	Down	1.18435e-08	6.33769e-08
comp102259_c0_seq2	1382	626	234	10.29	4.47	-1.2	Down	1.6892e-30	1.83359e-29
comp69629_c0_seq1	877	9548	3576	254.84	110.67	-1.2	Down	0	0
comp98390_c0_seq2	1195	3903	1465	74.75	32.54	-1.2	Down	1.38601e-179	4.92975e-178
comp105280_c0_seq2	2455	2012	755	18.19	7.92	-1.2	Down	1.47645e-93	3.24156e-92
comp93864_c0_seq3	1576	77	29	1.1	0.48	-1.2	Down	7.253e-05	0.000280116
comp76858_c0_seq2	326	68	25	5.68	2.48	-1.2	Down	0.000139213	0.000517342
comp85863_c0_seq1	1472	8524	3208	131.02	57.17	-1.2	Down	0	0
comp105242_c0_seq1	2904	620	233	4.72	2.05	-1.2	Down	6.19356e-30	6.64206e-29
comp87041_c0_seq1	729	407	153	13.3	5.79	-1.2	Down	3.54612e-20	3.02766e-19
comp103588_c2_seq1	1895	11407	4279	134.72	58.6	-1.2	Down	0	0
comp101522_c0_seq6	3201	2165	814	14.91	6.5	-1.2	Down	3.6434e-100	8.40618e-99
comp72555_c0_seq1	320	350	132	30	13.06	-1.2	Down	1.8334e-17	1.44148e-16
comp84947_c1_seq1	1000	1657	621	38.41	16.68	-1.2	Down	1.48107e-77	2.88778e-76
comp100931_c0_seq2	1041	279	105	6.19	2.7	-1.2	Down	2.86466e-14	2.02337e-13
comp96427_c0_seq1	1282	2271	852	40.38	17.57	-1.2	Down	2.10696e-105	5.0341e-104
comp105415_c0_seq3	4781	1714	644	7.85	3.42	-1.2	Down	8.75624e-80	1.73584e-78
comp96866_c0_seq2	1992	2732	1028	30.64	13.37	-1.2	Down	1.03413e-125	2.80723e-124
comp83026_c1_seq1	406	295	111	18.84	8.21	-1.2	Down	5.21044e-15	3.77792e-14
comp90844_c0_seq2	1527	93	35	1.38	0.6	-1.2	Down	1.24237e-05	5.20636e-05
comp100020_c2_seq1	1418	1407	526	22.5	9.77	-1.2	Down	1.98612e-66	3.50479e-65
comp105614_c0_seq1	2212	572	215	5.76	2.51	-1.2	Down	9.87114e-28	1.01195e-26
comp87242_c0_seq1	1340	2327	875	39.48	17.21	-1.2	Down	1.69211e-107	4.10216e-106
comp90445_c0_seq1	1030	340	128	7.63	3.33	-1.2	Down	4.6455e-17	3.60759e-16
comp102788_c0_seq1	2835	3649	1367	28.45	12.36	-1.2	Down	1.22089e-168	4.1085e-167
comp103842_c0_seq10	1511	453	170	6.77	2.95	-1.2	Down	2.37154e-22	2.14553e-21
comp103487_c0_seq5	1795	582	218	7.27	3.16	-1.2	Down	2.30236e-28	2.38875e-27
comp102451_c0_seq4	1994	1115	418	12.5	5.43	-1.2	Down	9.71446e-53	1.4745e-51
comp93341_c0_seq1	2715	3014	1135	24.57	10.73	-1.2	Down	2.76654e-138	8.06567e-137
comp105238_c0_seq2	1255	768	287	13.97	6.06	-1.2	Down	4.58936e-37	5.60585e-36
comp99037_c0_seq1	1796	1998	745	24.96	10.79	-1.21	Down	5.1368e-94	1.13241e-92
comp89671_c2_seq1	369	81	30	5.81	2.52	-1.21	Down	3.53608e-05	0.000141839
comp93455_c0_seq1	2075	17679	6601	190.05	82.28	-1.21	Down	0	0
comp102955_c0_seq12	2401	2525	938	23.35	10.06	-1.21	Down	3.94152e-119	1.02842e-117
comp88566_c0_seq1	830	574	214	16.28	7.06	-1.21	Down	3.14082e-28	3.25329e-27
comp103935_c0_seq2	2162	591	220	6.09	2.64	-1.21	Down	4.26114e-29	4.4866e-28
comp84900_c0_seq1	819	2168	809	62.35	26.99	-1.21	Down	1.02898e-101	2.39799e-100
comp97341_c0_seq3	2180	219	82	2.24	0.97	-1.21	Down	1.32812e-11	8.36778e-11
comp95204_c0_seq13	2024	4470	1669	49.31	21.35	-1.21	Down	2.0503e-207	8.12584e-206
comp87914_c0_seq1	692	660	247	22.85	9.91	-1.21	Down	5.32792e-32	5.9609e-31
comp97297_c0_seq1	344	123	46	9.61	4.16	-1.21	Down	4.09936e-07	1.95573e-06
comp100853_c1_seq1	1963	6688	2492	76.16	32.91	-1.21	Down	1.69935e-310	0
comp76954_c0_seq1	977	42934	15999	1019.71	440.55	-1.21	Down	0	0
comp88968_c0_seq4	2350	8478	3155	80.15	34.58	-1.21	Down	0	0
comp85511_c0_seq1	685	1362	506	47.68	20.56	-1.21	Down	4.23946e-65	7.37394e-64
comp102166_c1_seq4	2591	762	283	6.52	2.81	-1.21	Down	3.38018e-37	4.13388e-36
comp102485_c0_seq5	1849	135	50	1.64	0.71	-1.21	Down	8.48542e-08	4.29822e-07
comp98823_c1_seq1	338	67	24	5.35	2.31	-1.21	Down	0.000108613	0.000407031
comp91576_c0_seq3	2431	5711	2134	52.14	22.6	-1.21	Down	4.77166e-264	2.25723e-262
comp91659_c0_seq1	3167	147	55	1.02	0.44	-1.21	Down	3.04546e-08	1.58517e-07
comp77841_c0_seq1	970	6936	2581	166.01	71.65	-1.21	Down	9.88131e-323	5.47919e-321
comp102636_c2_seq1	3770	7453	2788	43.43	18.83	-1.21	Down	0	0
comp100589_c0_seq3	1688	426	159	5.69	2.46	-1.21	Down	2.59454e-21	2.28346e-20
comp88451_c0_seq1	944	408	151	10.06	4.34	-1.21	Down	8.90058e-21	7.71035e-20
comp89563_c3_seq1	462	102	38	5.59	2.41	-1.21	Down	3.7746e-06	1.67507e-05
comp83932_c0_seq1	755	655	245	20.6	8.93	-1.21	Down	8.44954e-32	9.41002e-31
comp97257_c0_seq1	1545	1472	548	21.51	9.29	-1.21	Down	6.00258e-70	1.09228e-68
comp74420_c0_seq1	1018	4594	1697	104.4	44.72	-1.22	Down	2.2366e-217	9.1534e-216
comp105446_c1_seq2	3454	24236	8958	154.39	66.17	-1.22	Down	0	0
comp95129_c0_seq1	1587	1904	706	27.06	11.64	-1.22	Down	1.33786e-90	2.88139e-89
comp100335_c0_seq3	2650	5831	2164	48.72	20.97	-1.22	Down	5.35646e-273	2.60089e-271
comp94403_c1_seq2	1278	355	132	6.35	2.73	-1.22	Down	3.952e-18	3.17197e-17
comp104709_c0_seq1	2708	1320	487	10.79	4.62	-1.22	Down	6.07504e-64	1.04091e-62
comp103751_c1_seq1	1624	475	176	6.6	2.83	-1.22	Down	6.89652e-24	6.49376e-23
comp93350_c1_seq10	1548	93	35	1.37	0.59	-1.22	Down	1.24237e-05	5.20636e-05
comp104022_c1_seq2	3220	851	315	5.82	2.5	-1.22	Down	1.35628e-41	1.77554e-40
comp104802_c0_seq1	3775	4938	1824	28.73	12.31	-1.22	Down	1.61887e-233	7.00227e-232
comp89284_c0_seq1	1377	118	44	1.95	0.84	-1.22	Down	6.59372e-07	3.10977e-06
comp86572_c0_seq1	658	507	187	18.56	7.94	-1.22	Down	1.35734e-25	1.32869e-24
comp103134_c0_seq2	3359	3207	1184	21.03	9	-1.22	Down	1.66508e-152	5.21179e-151
comp94957_c1_seq1	344	481	178	37.58	16.1	-1.22	Down	3.19194e-24	3.03285e-23
comp93065_c0_seq1	2183	1488	550	15.19	6.5	-1.22	Down	1.29594e-71	2.39849e-70
comp90960_c0_seq4	1906	1853	684	21.76	9.32	-1.22	Down	6.01276e-89	1.27924e-87
comp97383_c1_seq1	1292	124	46	2.19	0.94	-1.22	Down	2.99506e-07	1.4512e-06
comp92263_c0_seq4	2016	324	120	3.59	1.54	-1.22	Down	8.68402e-17	6.6804e-16
comp96326_c0_seq3	2649	181	66	1.51	0.65	-1.22	Down	2.98822e-10	1.76019e-09
comp90528_c0_seq1	1723	7186	2662	93.69	40.25	-1.22	Down	0	0
comp65582_c0_seq1	971	575	213	13.77	5.91	-1.22	Down	1.34703e-28	1.40542e-27
comp91596_c0_seq1	1715	5518	2049	72.31	31.12	-1.22	Down	3.47906e-258	1.62231e-256
comp101464_c3_seq1	1505	2002	742	30.07	12.92	-1.22	Down	3.01838e-95	6.71701e-94
comp92686_c1_seq2	571	399	148	17.13	7.37	-1.22	Down	2.83168e-20	2.42056e-19
comp98304_c2_seq12	3219	6076	2244	41.6	17.82	-1.22	Down	6.1662e-287	3.10838e-285
comp94183_c0_seq2	2085	438	163	4.69	2.02	-1.22	Down	5.56106e-22	4.98198e-21
comp84544_c0_seq1	609	584	215	23.33	9.99	-1.22	Down	2.4662e-29	2.61112e-28
comp99127_c4_seq1	533	704	261	32.7	14.05	-1.22	Down	1.3401e-34	1.5693e-33
comp89136_c0_seq1	1376	3385	1252	55.85	23.95	-1.22	Down	2.52602e-160	8.21224e-159
comp85563_c0_seq3	736	1617	599	52.28	22.45	-1.22	Down	2.3461e-77	4.56436e-76
comp90590_c0_seq3	1384	6676	2475	109.49	47.06	-1.22	Down	7.36452e-313	3.97325e-311
comp78747_c0_seq1	382	170	63	11.68	5.01	-1.22	Down	1.8152e-09	1.02599e-08
comp97090_c2_seq1	1071	1050	390	22.62	9.73	-1.22	Down	1.31186e-50	1.94147e-49
comp89392_c0_seq1	1644	15399	5706	210.85	90.58	-1.22	Down	0	0
comp105478_c2_seq1	444	7544	2776	433.28	184.73	-1.23	Down	0	0
comp96292_c0_seq1	2000	2014	740	22.5	9.58	-1.23	Down	2.5288e-97	5.71368e-96
comp101101_c0_seq4	2524	4885	1801	42.92	18.35	-1.23	Down	7.74154e-232	3.3313e-230
comp93631_c0_seq1	1230	4118	1518	76.49	32.69	-1.23	Down	8.26404e-196	3.13255e-194
comp86676_c0_seq1	836	1088	401	30.59	13.07	-1.23	Down	4.14686e-53	6.32103e-52
comp99350_c0_seq2	774	225	82	6.88	2.93	-1.23	Down	2.03866e-12	1.33079e-11
comp85267_c1_seq1	338	95	35	7.64	3.26	-1.23	Down	6.59764e-06	2.85022e-05
comp85464_c1_seq1	307	111	41	10	4.27	-1.23	Down	1.14907e-06	5.2902e-06
comp92725_c0_seq1	1380	1810	666	29.78	12.72	-1.23	Down	1.9895e-87	4.18952e-86
comp88083_c1_seq1	672	86	32	3.11	1.33	-1.23	Down	2.184e-05	8.86916e-05
comp97812_c0_seq1	2498	5716	2094	50.74	21.56	-1.23	Down	4.39082e-274	2.1403e-272
comp95796_c0_seq1	1935	2514	925	29.06	12.4	-1.23	Down	1.03463e-120	2.7303e-119
comp97660_c0_seq1	956	295	109	7.2	3.07	-1.23	Down	1.77225e-15	1.30749e-14
comp98507_c0_seq1	2914	2355	868	17.85	7.63	-1.23	Down	7.63814e-113	1.91365e-111
comp95800_c0_seq2	2847	5606	2062	43.52	18.56	-1.23	Down	6.93642e-267	3.30829e-265
comp71145_c0_seq1	363	63	23	4.61	1.96	-1.23	Down	0.000226388	0.000809484
comp94532_c0_seq1	987	241	88	5.66	2.42	-1.23	Down	3.69608e-13	2.49618e-12
comp91163_c0_seq1	1242	206	76	3.79	1.62	-1.23	Down	2.89782e-11	1.79621e-10
comp87499_c2_seq1	757	201	74	6.3	2.69	-1.23	Down	4.62134e-11	2.83073e-10
comp89231_c0_seq1	2027	128	47	1.41	0.6	-1.23	Down	1.4715e-07	7.29758e-07
comp103999_c1_seq1	2566	2121	778	18.32	7.79	-1.23	Down	1.04799e-102	2.45982e-101
comp76571_c0_seq1	468	282	104	15.23	6.51	-1.23	Down	6.60396e-15	4.77589e-14
comp86894_c0_seq1	1305	2081	766	36.32	15.5	-1.23	Down	3.58326e-100	8.26996e-99
comp97286_c0_seq2	1111	272	100	5.63	2.4	-1.23	Down	1.67004e-14	1.19014e-13
comp95084_c0_seq3	1276	521	192	9.31	3.98	-1.23	Down	2.69608e-26	2.68083e-25
comp105420_c0_seq1	3722	2331	858	13.76	5.87	-1.23	Down	5.5133e-112	1.37421e-110
comp101920_c0_seq3	2817	216	79	1.69	0.72	-1.23	Down	6.56982e-12	4.19708e-11
comp95850_c1_seq1	1284	343	126	6.09	2.59	-1.23	Down	6.24136e-18	4.98501e-17
comp90555_c0_seq1	1060	3854	1418	83.87	35.79	-1.23	Down	5.11186e-184	1.8501e-182
comp88490_c0_seq1	1340	443	162	7.53	3.19	-1.24	Down	6.83374e-23	6.26724e-22
comp96577_c5_seq3	1947	1430	523	16.42	6.97	-1.24	Down	3.29526e-70	6.01158e-69
comp90101_c0_seq2	1753	2257	822	28.9	12.22	-1.24	Down	1.4227e-110	3.51355e-109
comp102776_c0_seq2	3685	36360	13239	216.83	91.54	-1.24	Down	0	0
comp102048_c1_seq1	264	142	52	15.54	6.58	-1.24	Down	2.81542e-08	1.47072e-07
comp102113_c4_seq4	1360	591	216	9.89	4.2	-1.24	Down	4.83242e-30	5.19234e-29
comp93639_c0_seq2	2479	6191	2263	55.4	23.48	-1.24	Down	7.07306e-298	3.66494e-296
comp103706_c0_seq1	3389	3849	1408	25	10.61	-1.24	Down	1.02526e-185	3.7358e-184
comp97057_c0_seq2	1898	1832	667	21.61	9.12	-1.24	Down	3.71842e-90	7.98789e-89
comp80629_c0_seq1	611	521	190	20.72	8.8	-1.24	Down	8.99168e-27	9.01888e-26
comp100422_c1_seq7	1804	873	319	10.86	4.6	-1.24	Down	1.3158e-43	1.77235e-42
comp95010_c0_seq1	1439	13201	4814	207.8	87.86	-1.24	Down	0	0
comp90846_c0_seq1	1199	237	87	4.52	1.92	-1.24	Down	7.47046e-13	4.98353e-12
comp85015_c0_seq2	636	224	81	8.52	3.61	-1.24	Down	1.59823e-12	1.05072e-11
comp66067_c0_seq1	2005	4401	1609	49.02	20.79	-1.24	Down	2.79482e-212	1.12755e-210
comp88766_c0_seq1	1481	175	64	2.67	1.13	-1.24	Down	6.5412e-10	3.78491e-09
comp99236_c0_seq1	2208	401	147	4.05	1.72	-1.24	Down	8.8145e-21	7.63666e-20
comp91203_c1_seq1	368	82	29	5.9	2.5	-1.24	Down	1.43944e-05	6.01877e-05
comp88313_c0_seq1	1087	6281	2296	133.07	56.4	-1.24	Down	3.753e-302	1.96698e-300
comp90068_c0_seq1	1101	127	46	2.65	1.12	-1.24	Down	1.15408e-07	5.7589e-07
comp96622_c0_seq1	2283	539	197	5.25	2.22	-1.24	Down	1.54202e-27	1.57577e-26
comp93946_c1_seq10	1151	341	124	6.81	2.88	-1.24	Down	3.86634e-18	3.10388e-17
comp93124_c0_seq1	1037	605	220	13.5	5.71	-1.24	Down	5.52852e-31	6.06321e-30
comp98024_c0_seq1	2978	14609	5337	108.3	45.87	-1.24	Down	0	0
comp83215_c0_seq1	837	579	212	16.26	6.9	-1.24	Down	2.25814e-29	2.39251e-28
comp103204_c3_seq10	4461	222	80	1.09	0.46	-1.24	Down	1.71806e-12	1.12846e-11
comp90373_c0_seq2	1429	4492	1638	71.23	30.13	-1.24	Down	1.20522e-217	4.9378e-216
comp104000_c0_seq8	4443	942	343	4.65	1.96	-1.25	Down	3.28418e-47	4.64831e-46
comp88279_c0_seq1	1530	1905	691	28.12	11.83	-1.25	Down	2.70752e-94	5.98541e-93
comp91862_c0_seq1	1476	5416	1963	83.02	34.88	-1.25	Down	7.47916e-265	3.54692e-263
comp86689_c0_seq1	1175	855	310	16.68	7.02	-1.25	Down	2.5215e-43	3.38126e-42
comp99622_c2_seq1	1873	1198	433	14.33	6.01	-1.25	Down	2.4144e-60	3.98624e-59
comp94911_c0_seq2	895	199	72	5.2	2.18	-1.25	Down	2.85278e-11	1.76873e-10
comp86361_c0_seq1	1963	626	226	7.13	2.99	-1.25	Down	2.1253e-32	2.39417e-31
comp77905_c1_seq1	414	1128	409	70.45	29.58	-1.25	Down	1.31978e-56	2.09092e-55
comp90321_c0_seq1	239	165	60	20.61	8.66	-1.25	Down	1.6655e-09	9.42116e-09
comp104028_c1_seq1	2281	61989	22529	604.32	254.64	-1.25	Down	0	0
comp103925_c0_seq1	1015	187	68	4.27	1.8	-1.25	Down	1.36543e-10	8.18194e-10
comp101185_c0_seq1	3611	1534	557	9.34	3.94	-1.25	Down	3.77276e-76	7.26854e-75
comp100117_c1_seq1	1261	626	227	11.33	4.76	-1.25	Down	3.71352e-32	4.16616e-31
comp99916_c0_seq4	1379	737	267	12.15	5.1	-1.25	Down	1.25286e-37	1.54515e-36
comp67256_c0_seq1	356	271	98	20.32	8.54	-1.25	Down	7.52824e-15	5.43462e-14
comp89242_c0_seq1	852	805	290	22.17	9.29	-1.25	Down	2.41636e-41	3.14719e-40
comp103634_c0_seq1	2352	377	137	3.57	1.5	-1.25	Down	6.44372e-20	5.44938e-19
comp102705_c1_seq1	350	285	104	21.86	9.21	-1.25	Down	2.58132e-15	1.89067e-14
comp95961_c1_seq2	1272	926	336	16.6	7	-1.25	Down	1.01602e-46	1.42997e-45
comp92773_c0_seq1	945	157	57	3.87	1.63	-1.25	Down	3.93714e-09	2.1772e-08
comp95281_c0_seq6	1085	82	30	1.76	0.74	-1.25	Down	2.56536e-05	0.000103984
comp94877_c0_seq5	1742	7108	2582	91.63	38.59	-1.25	Down	0	0
comp92019_c0_seq1	1428	3834	1387	60.85	25.53	-1.25	Down	1.02049e-188	3.76031e-187
comp102800_c0_seq1	2658	656	238	5.46	2.3	-1.25	Down	1.36783e-33	1.57313e-32
comp101584_c1_seq1	2445	5652	2052	51.3	21.6	-1.25	Down	1.80725e-275	8.8409e-274
comp95965_c3_seq1	720	330	119	10.96	4.6	-1.25	Down	7.60748e-18	6.06616e-17
comp99978_c0_seq1	2409	5177	1879	47.71	20.09	-1.25	Down	1.26148e-252	5.80682e-251
comp88573_c1_seq1	405	354	129	22.71	9.57	-1.25	Down	1.04397e-18	8.52277e-18
comp92846_c0_seq1	2031	2825	1020	31.06	13.01	-1.26	Down	4.72672e-140	1.39343e-138
comp92140_c0_seq2	1301	189	68	3.31	1.38	-1.26	Down	7.21906e-11	4.39562e-10
comp103707_c0_seq5	2256	953	343	9.4	3.92	-1.26	Down	1.039e-48	1.50207e-47
comp103705_c0_seq1	2021	524	187	5.79	2.41	-1.26	Down	6.48394e-28	6.67343e-27
comp79127_c0_seq2	513	97	35	4.71	1.97	-1.26	Down	3.46768e-06	1.54132e-05
comp101692_c0_seq1	1416	1706	616	27.33	11.44	-1.26	Down	2.56576e-85	5.32187e-84
comp89109_c0_seq2	923	78	28	1.97	0.82	-1.26	Down	2.99334e-05	0.000120489
comp104162_c0_seq1	2480	1389	499	12.43	5.18	-1.26	Down	2.03218e-70	3.71724e-69
comp95724_c1_seq1	328	196	71	16.33	6.82	-1.26	Down	4.21924e-11	2.58801e-10
comp90019_c0_seq3	1423	2570	924	40.95	17.06	-1.26	Down	1.54001e-128	4.25024e-127
comp88096_c0_seq2	1407	1629	587	26.26	10.97	-1.26	Down	7.70656e-82	1.55603e-80
comp98363_c0_seq2	2203	3529	1271	35.66	14.89	-1.26	Down	3.09762e-175	1.07732e-173
comp91241_c0_seq1	1222	980	352	18.33	7.64	-1.26	Down	3.23692e-50	4.77026e-49
comp103251_c0_seq1	1088	811	293	17.18	7.19	-1.26	Down	1.95571e-41	2.55274e-40
comp94017_c1_seq1	442	765	276	44.17	18.46	-1.26	Down	2.84546e-39	3.5923e-38
comp90418_c0_seq1	1235	1531	549	28.32	11.79	-1.26	Down	1.11148e-77	2.16856e-76
comp87359_c0_seq1	440	360	129	20.9	8.71	-1.26	Down	1.56481e-19	1.30994e-18
comp90872_c0_seq1	3316	15003	5405	99.64	41.62	-1.26	Down	0	0
comp98708_c0_seq1	1743	659	237	8.49	3.54	-1.26	Down	3.03904e-34	3.53406e-33
comp83580_c0_seq1	478	89	32	4.71	1.97	-1.26	Down	8.31818e-06	3.56974e-05
comp102697_c0_seq1	858	1283	462	35.07	14.64	-1.26	Down	6.43994e-65	1.1173e-63
comp85096_c1_seq1	406	86	31	5.49	2.29	-1.26	Down	1.24211e-05	5.20556e-05
comp92498_c1_seq1	1133	3421	1231	69.34	28.93	-1.26	Down	3.34872e-170	1.13681e-168
comp82974_c1_seq1	566	618	222	26.8	11.16	-1.26	Down	2.81574e-32	3.16579e-31
comp87408_c0_seq1	775	1367	491	41.75	17.39	-1.26	Down	2.35158e-69	4.25597e-68
comp102424_c0_seq8	3165	1080	390	7.52	3.15	-1.26	Down	1.17261e-54	1.81928e-53
comp95121_c0_seq1	1696	97571	35105	1293.25	539.47	-1.26	Down	0	0
comp94853_c0_seq1	778	299	107	9.09	3.8	-1.26	Down	1.64739e-16	1.25912e-15
comp100340_c0_seq6	2411	26363	9503	242.74	101.46	-1.26	Down	0	0
comp103006_c0_seq3	2053	619	222	6.73	2.81	-1.26	Down	2.0512e-32	2.31173e-31
comp94482_c1_seq4	1340	460	165	7.81	3.25	-1.26	Down	1.72104e-24	1.64481e-23
comp92410_c0_seq1	1020	8915	3212	202.18	84.46	-1.26	Down	0	0
comp97298_c1_seq1	299	64	23	5.96	2.48	-1.26	Down	0.000163068	0.000604224
comp103911_c1_seq1	1451	3612	1303	56.37	23.57	-1.26	Down	8.46686e-179	2.99945e-177
comp80221_c0_seq1	768	1194	429	36.84	15.35	-1.26	Down	9.06726e-61	1.50379e-59
comp96861_c0_seq1	693	3404	1224	117.64	49.03	-1.26	Down	1.39964e-169	4.73224e-168
comp97513_c0_seq1	1392	399	143	6.52	2.72	-1.26	Down	1.77517e-21	1.56655e-20
comp87057_c0_seq1	690	353	126	12.26	5.07	-1.27	Down	2.65184e-19	2.2029e-18
comp90734_c0_seq1	865	2600	933	70.45	29.31	-1.27	Down	1.8799e-130	5.23728e-129
comp102167_c0_seq1	2061	1258	449	13.62	5.64	-1.27	Down	1.15067e-64	1.98947e-63
comp104923_c2_seq8	4549	2604	933	12.54	5.21	-1.27	Down	5.3169e-131	1.48372e-129
comp78475_c2_seq2	932	61	22	1.54	0.64	-1.27	Down	0.00024504	0.000873086
comp91523_c0_seq1	2856	48690	17439	376.73	156.45	-1.27	Down	0	0
comp37167_c0_seq1	900	17927	6391	465.25	192.28	-1.27	Down	0	0
comp103486_c0_seq6	1723	126	45	1.64	0.68	-1.27	Down	8.99342e-08	4.51242e-07
comp83554_c0_seq1	1211	3751	1337	70.84	29.28	-1.27	Down	1.51719e-189	5.60565e-188
comp84223_c1_seq1	651	200	72	7.43	3.09	-1.27	Down	2.07376e-11	1.29185e-10
comp91542_c0_seq4	833	412	147	11.66	4.83	-1.27	Down	2.73432e-22	2.47018e-21
comp93841_c0_seq1	2326	2685	958	25.66	10.62	-1.27	Down	5.30248e-136	1.52523e-134
comp92117_c1_seq2	1434	48878	17477	772.21	320.14	-1.27	Down	0	0
comp103498_c1_seq1	475	109	39	5.8	2.4	-1.27	Down	7.04018e-07	3.31337e-06
comp97008_c0_seq1	1443	3091	1102	48.52	20.06	-1.27	Down	1.75168e-156	5.58741e-155
comp94090_c0_seq1	1052	81	29	1.78	0.74	-1.27	Down	2.00104e-05	8.15455e-05
comp92619_c0_seq6	1158	176	62	3.49	1.45	-1.27	Down	1.51673e-10	9.07696e-10
comp100816_c0_seq2	2745	915	327	7.37	3.06	-1.27	Down	2.09892e-47	2.9783e-46
comp80748_c1_seq1	1508	1075	385	16.11	6.69	-1.27	Down	3.42984e-55	5.35442e-54
comp87333_c0_seq1	1079	72	26	1.54	0.64	-1.27	Down	6.7102e-05	0.000259559
comp90454_c1_seq1	354	116	41	8.75	3.62	-1.27	Down	2.2922e-07	1.11813e-06
comp100312_c0_seq1	746	126	45	4.01	1.66	-1.27	Down	8.99342e-08	4.51242e-07
comp95650_c0_seq1	1528	4874	1737	72.05	29.78	-1.27	Down	9.43762e-246	4.24817e-244
comp103866_c0_seq124	4904	5788	2064	25.82	10.68	-1.27	Down	3.91998e-291	1.99679e-289
comp87835_c0_seq1	1423	3208	1146	51.1	21.17	-1.27	Down	9.0623e-162	2.96736e-160
comp90268_c0_seq1	1130	447	160	9.09	3.77	-1.27	Down	6.325e-24	5.96233e-23
comp94433_c0_seq1	1737	1662	596	21.49	8.93	-1.27	Down	3.64234e-84	7.48579e-83
comp98130_c0_seq1	2287	22046	7893	214.34	88.98	-1.27	Down	0	0
comp104748_c1_seq2	1981	39438	14143	444.8	184.95	-1.27	Down	0	0
comp100968_c1_seq1	2510	1075	384	9.5	3.93	-1.27	Down	1.94859e-55	3.05085e-54
comp100846_c0_seq36	4060	1973	703	10.66	4.41	-1.27	Down	1.11621e-100	2.58446e-99
comp92729_c0_seq3	1771	1327	476	16.82	6.99	-1.27	Down	1.56264e-67	2.78559e-66
comp103727_c0_seq11	4704	4446	1575	20.69	8.5	-1.28	Down	1.08134e-226	4.57083e-225
comp88516_c0_seq1	1054	6327	2252	138.54	57.17	-1.28	Down	4.39234e-319	2.41121e-317
comp90821_c1_seq1	2181	27607	9822	281.88	116.28	-1.28	Down	0	0
comp100946_c0_seq1	1607	1160	411	16.27	6.68	-1.28	Down	1.63427e-60	2.70297e-59
comp97926_c2_seq2	729	183	65	5.98	2.47	-1.28	Down	8.9253e-11	5.38509e-10
comp92599_c0_seq7	1576	1881	667	26.92	11.08	-1.28	Down	7.23172e-97	1.62907e-95
comp93019_c0_seq1	1183	14068	5012	272.36	112.49	-1.28	Down	0	0
comp82839_c0_seq1	999	1410	500	32.7	13.45	-1.28	Down	4.5728e-73	8.57501e-72
comp102794_c2_seq2	1866	1038	367	12.46	5.12	-1.28	Down	1.58905e-54	2.46055e-53
comp92001_c0_seq1	1168	126	45	2.47	1.02	-1.28	Down	8.99342e-08	4.51242e-07
comp92158_c2_seq1	294	599	213	57.01	23.45	-1.28	Down	7.1859e-32	8.02649e-31
comp85505_c0_seq1	742	1370	486	43.92	18.09	-1.28	Down	5.34218e-71	9.82919e-70
comp91090_c0_seq6	1175	3537	1253	68.98	28.34	-1.28	Down	9.3709e-181	3.34649e-179
comp99290_c4_seq3	1347	1809	640	30.53	12.54	-1.28	Down	1.35215e-93	2.96996e-92
comp96630_c0_seq2	1770	94	33	1.19	0.49	-1.28	Down	2.88772e-06	1.28872e-05
comp102716_c0_seq7	1201	1053	375	20.06	8.28	-1.28	Down	1.28036e-54	1.98501e-53
comp69833_c0_seq1	563	409	145	17.85	7.33	-1.28	Down	2.27526e-22	2.05868e-21
comp98169_c1_seq1	565	65	23	2.82	1.16	-1.28	Down	0.000117032	0.000437179
comp104771_c0_seq1	2032	967	343	10.63	4.38	-1.28	Down	1.22156e-50	1.80819e-49
comp103431_c0_seq1	2533	2366	842	20.71	8.55	-1.28	Down	1.30743e-120	3.44416e-119
comp95625_c0_seq1	495	367	130	18.56	7.62	-1.28	Down	2.9505e-20	2.52155e-19
comp96783_c0_seq1	2274	2617	930	25.59	10.55	-1.28	Down	1.57813e-133	4.46684e-132
comp95713_c1_seq1	1688	1041	368	13.88	5.69	-1.29	Down	1.08004e-54	1.67582e-53
comp87163_c0_seq2	1625	1260	444	17.46	7.15	-1.29	Down	3.49102e-66	6.14096e-65
comp88606_c0_seq1	2269	2370	835	23.23	9.49	-1.29	Down	6.65768e-123	1.77622e-121
comp89559_c0_seq1	1194	60	21	1.15	0.47	-1.29	Down	0.000189209	0.000694749
comp95482_c0_seq1	2706	6437	2267	52.65	21.5	-1.29	Down	0	0
comp90321_c1_seq2	1009	1105	391	25.36	10.4	-1.29	Down	7.44218e-58	1.19644e-56
comp105073_c0_seq16	2283	429	151	4.18	1.71	-1.29	Down	1.16269e-23	1.0888e-22
comp89195_c1_seq1	1494	6072	2142	91.89	37.6	-1.29	Down	4.43572e-311	0
comp95087_c0_seq1	2199	193	68	1.95	0.8	-1.29	Down	1.98607e-11	1.23769e-10
comp89032_c0_seq1	1516	81	29	1.22	0.5	-1.29	Down	2.00104e-05	8.15455e-05
comp101833_c0_seq2	821	71	25	2.05	0.84	-1.29	Down	5.19494e-05	0.000202518
comp99731_c0_seq1	2051	6981	2464	75.96	31.09	-1.29	Down	0	0
comp102131_c0_seq1	3233	3650	1285	24.88	10.15	-1.29	Down	1.82034e-188	6.70431e-187
comp50527_c0_seq1	697	4453	1573	152.9	62.61	-1.29	Down	3.6873e-228	1.5661e-226
comp80763_c1_seq1	259	99	35	11.11	4.54	-1.29	Down	1.80446e-06	8.23123e-06
comp93365_c0_seq1	1907	2876	1017	33.75	13.83	-1.29	Down	8.42312e-148	2.57857e-146
comp103573_c0_seq2	762	70	25	2.2	0.9	-1.29	Down	7.24006e-05	0.00027963
comp99126_c0_seq2	2684	1347	474	11.12	4.54	-1.29	Down	8.54862e-71	1.56962e-69
comp98060_c0_seq1	1631	856	303	11.83	4.85	-1.29	Down	3.52898e-45	4.85865e-44
comp100539_c0_seq1	411	1741	616	109.64	44.96	-1.29	Down	3.92618e-90	8.43179e-89
comp98009_c0_seq1	465	560	197	30.46	12.48	-1.29	Down	1.96891e-30	2.13399e-29
comp89116_c0_seq1	623	2149	758	83.63	34.24	-1.29	Down	2.09872e-111	5.20527e-110
comp88201_c0_seq2	2334	14534	5136	138.38	56.7	-1.29	Down	0	0
comp96124_c0_seq1	1277	388	137	6.94	2.84	-1.29	Down	1.94111e-21	1.71228e-20
comp97756_c0_seq1	739	148	52	4.76	1.94	-1.29	Down	4.0685e-09	2.23495e-08
comp85294_c0_seq1	748	149	52	4.73	1.94	-1.29	Down	2.9299e-09	1.63226e-08
comp104896_c1_seq27	2682	809	286	6.68	2.74	-1.29	Down	6.9978e-43	9.31909e-42
comp80038_c1_seq1	277	333	118	34.22	14.04	-1.29	Down	1.65185e-18	1.34148e-17
comp88974_c0_seq1	1138	447	158	9.02	3.7	-1.29	Down	2.01648e-24	1.92423e-23
comp68788_c0_seq1	1185	6774	2382	130.92	53.37	-1.29	Down	0	0
comp94249_c0_seq1	1422	949	336	15.14	6.21	-1.29	Down	6.99174e-50	1.02516e-48
comp95286_c0_seq1	1624	2007	706	27.85	11.36	-1.29	Down	1.20231e-104	2.85676e-103
comp94916_c1_seq1	864	2317	818	62.86	25.76	-1.29	Down	8.84622e-120	2.31416e-118
comp96428_c0_seq1	860	562	199	15.34	6.29	-1.29	Down	3.28024e-30	3.54175e-29
comp92680_c1_seq6	1251	1138	399	20.76	8.44	-1.3	Down	1.88574e-60	3.11648e-59
comp48644_c0_seq1	439	60	21	3.49	1.42	-1.3	Down	0.000189209	0.000694749
comp99347_c1_seq7	2413	7251	2546	66.71	27.16	-1.3	Down	0	0
comp92743_c0_seq1	1058	608	214	13.28	5.41	-1.3	Down	7.12646e-33	8.10076e-32
comp84988_c0_seq1	1400	12604	4409	204.22	82.84	-1.3	Down	0	0
comp87965_c0_seq1	983	100	35	2.36	0.96	-1.3	Down	1.29693e-06	5.94871e-06
comp104150_c0_seq1	4191	6872	2403	35.95	14.58	-1.3	Down	0	0
comp103113_c0_seq3	5024	5129	1798	22.32	9.08	-1.3	Down	6.19678e-266	2.94619e-264
comp78228_c0_seq1	853	5237	1828	144.07	58.31	-1.3	Down	1.79661e-273	8.74337e-272
comp96641_c1_seq2	1680	886	309	11.86	4.81	-1.3	Down	7.28828e-48	1.03987e-46
comp99518_c0_seq1	3403	3854	1345	24.93	10.09	-1.3	Down	7.349e-202	2.84956e-200
comp104427_c0_seq2	1947	2783	976	31.97	13.01	-1.3	Down	4.09584e-145	1.23899e-143
comp101056_c0_seq3	3121	6014	2113	42.49	17.31	-1.3	Down	2.90194e-310	#NUM!
comp105288_c0_seq1	559	91	32	4	1.63	-1.3	Down	4.31172e-06	1.8835e-05
comp105102_c0_seq1	3382	9690	3391	63.07	25.59	-1.3	Down	0	0
comp88684_c1_seq1	518	260	91	12.48	5.07	-1.3	Down	4.65174e-15	3.37836e-14
comp103034_c0_seq1	3525	1829	640	11.41	4.63	-1.3	Down	2.20846e-96	4.95198e-95
comp95669_c0_seq1	1036	4123	1447	91.97	37.41	-1.3	Down	9.23824e-214	3.74213e-212
comp91908_c0_seq1	998	98	34	2.27	0.92	-1.3	Down	1.3874e-06	6.35827e-06
comp98606_c0_seq1	459	94	33	5.19	2.11	-1.3	Down	2.88772e-06	1.28872e-05
comp104013_c0_seq19	4139	2356	823	12.48	5.06	-1.3	Down	5.77238e-124	1.54798e-122
comp91501_c0_seq2	2298	12172	4277	117.76	47.97	-1.3	Down	0	0
comp79094_c0_seq2	380	462	162	32	13.01	-1.3	Down	1.62195e-25	1.58555e-24
comp94570_c0_seq6	2231	290	101	2.89	1.17	-1.3	Down	9.34958e-17	7.18432e-16
comp99187_c0_seq1	3700	6344	2223	37.68	15.31	-1.3	Down	0	0
comp83132_c0_seq2	500	2590	908	129.54	52.61	-1.3	Down	2.89766e-135	8.29373e-134
comp86226_c0_seq1	1811	9884	3462	122.36	49.7	-1.3	Down	0	0
comp95741_c0_seq3	1116	211	73	4.35	1.77	-1.3	Down	1.04425e-12	6.901e-12
comp86720_c0_seq1	569	476	166	20.53	8.34	-1.3	Down	1.79413e-26	1.78871e-25
comp51504_c0_seq1	399	806	282	52.56	21.36	-1.3	Down	1.81754e-43	2.44183e-42
comp99719_c3_seq4	3652	2093	733	12.6	5.12	-1.3	Down	7.23584e-110	1.78143e-108
comp97487_c2_seq2	3845	294	103	1.68	0.68	-1.3	Down	8.2151e-17	6.32258e-16
comp87044_c0_seq1	638	74	26	2.8	1.14	-1.3	Down	3.46514e-05	0.000139149
comp99799_c2_seq1	748	1610	560	51.13	20.62	-1.31	Down	6.46288e-86	1.34665e-84
comp103214_c3_seq1	1096	2824	985	59.32	23.99	-1.31	Down	1.39986e-148	4.30024e-147
comp97297_c1_seq1	1767	9565	3336	121.48	49.13	-1.31	Down	0	0
comp94563_c0_seq1	1767	3247	1126	41.25	16.58	-1.31	Down	3.33966e-172	1.1425e-170
comp88597_c0_seq2	469	551	191	29.69	11.98	-1.31	Down	1.09199e-30	1.19015e-29
comp91852_c1_seq1	1422	2953	1027	47.08	18.99	-1.31	Down	4.88504e-156	1.55425e-154
comp103596_c5_seq1	2865	751	260	5.79	2.33	-1.31	Down	2.56648e-41	3.34184e-40
comp102805_c0_seq1	2200	4117	1437	41.66	16.86	-1.31	Down	1.9243e-215	7.82847e-214
comp102409_c0_seq14	1834	1235	430	15.09	6.1	-1.31	Down	3.25144e-66	5.72287e-65
comp90330_c0_seq1	2059	11456	3974	124.14	49.94	-1.31	Down	0	0
comp92974_c0_seq1	1941	1441	500	16.61	6.68	-1.31	Down	2.12592e-77	4.1376e-76
comp97561_c0_seq1	2371	6579	2285	61.64	24.82	-1.31	Down	0	0
comp89066_c0_seq1	1241	1851	645	34.07	13.78	-1.31	Down	3.34666e-98	7.61761e-97
comp95737_c0_seq2	951	4664	1620	114.04	45.95	-1.31	Down	8.35366e-246	3.76137e-244
comp85612_c0_seq1	483	380	132	19.78	7.96	-1.31	Down	1.40384e-21	1.24388e-20
comp96833_c0_seq1	562	674	234	29.47	11.86	-1.31	Down	4.40206e-37	5.37925e-36
comp92370_c3_seq5	1162	267	93	5.27	2.13	-1.31	Down	1.53601e-15	1.13509e-14
comp96044_c0_seq2	2128	1862	647	19.51	7.86	-1.31	Down	3.06444e-99	7.02195e-98
comp93551_c0_seq1	299	261	91	24.32	9.82	-1.31	Down	3.35734e-15	2.45356e-14
comp103957_c0_seq3	3778	516	180	3	1.21	-1.31	Down	1.49642e-28	1.56042e-27
comp100235_c0_seq12	1666	172	60	2.33	0.94	-1.31	Down	1.73296e-10	1.0339e-09
comp90602_c0_seq1	1970	1230	428	13.96	5.64	-1.31	Down	5.09444e-66	8.94791e-65
comp81454_c0_seq1	542	91	32	4.19	1.69	-1.31	Down	4.31172e-06	1.8835e-05
comp99880_c1_seq5	1313	142	49	2.46	0.99	-1.31	Down	4.955e-09	2.71385e-08
comp50393_c0_seq1	684	545	190	19.11	7.72	-1.31	Down	4.27154e-30	4.59428e-29
comp87456_c0_seq1	2081	95	33	1.02	0.41	-1.31	Down	2.07078e-06	9.31455e-06
comp96217_c0_seq3	1482	2412	842	36.82	14.9	-1.31	Down	5.22768e-127	1.42967e-125
comp89840_c3_seq1	1840	3340	1160	40.67	16.38	-1.31	Down	1.24215e-176	4.35127e-175
comp104428_c2_seq16	1288	535	186	9.47	3.82	-1.31	Down	1.05319e-29	1.12314e-28
comp85988_c0_seq1	841	1443	500	40.32	16.22	-1.31	Down	1.11031e-77	2.16656e-76
comp78787_c0_seq1	1947	94	33	1.09	0.44	-1.31	Down	2.88772e-06	1.28872e-05
comp99498_c3_seq2	1380	259	90	4.26	1.72	-1.31	Down	3.57956e-15	2.61317e-14
comp87596_c0_seq1	987	1593	553	37.43	15.07	-1.31	Down	2.63948e-85	5.47328e-84
comp85661_c3_seq1	484	495	171	25.7	10.29	-1.32	Down	6.9831e-28	7.18423e-27
comp91653_c0_seq1	1558	4753	1644	68.85	27.62	-1.32	Down	3.21426e-252	1.47732e-250
comp101375_c0_seq3	1946	321	110	3.69	1.48	-1.32	Down	7.48586e-19	6.1386e-18
comp89469_c0_seq4	1806	4696	1626	58.31	23.41	-1.32	Down	8.8213e-249	4.01275e-247
comp96713_c0_seq2	1611	1010	349	14.13	5.67	-1.32	Down	3.7693e-55	5.88253e-54
comp99096_c3_seq1	1218	8679	2997	162.91	65.22	-1.32	Down	0	0
comp102820_c1_seq2	1194	7699	2657	147.59	59.06	-1.32	Down	0	0
comp78178_c0_seq1	1095	11304	3901	237.61	95.08	-1.32	Down	0	0
comp103172_c1_seq10	1979	1612	555	18.2	7.28	-1.32	Down	1.77161e-87	3.73277e-86
comp96936_c0_seq1	2999	1011	348	7.44	2.98	-1.32	Down	1.50388e-55	2.35777e-54
comp96496_c2_seq1	942	380	131	9.39	3.75	-1.32	Down	7.76324e-22	6.92969e-21
comp90144_c1_seq1	766	61	21	1.89	0.75	-1.33	Down	0.000134794	0.000501218
comp91483_c0_seq1	720	67	23	2.22	0.88	-1.33	Down	5.96474e-05	0.000231682
comp104790_c1_seq5	2959	5449	1872	40.66	16.2	-1.33	Down	4.04644e-292	2.064e-290
comp94167_c0_seq4	782	1002	343	30.34	12.03	-1.33	Down	1.45892e-55	2.28753e-54
comp91450_c1_seq2	469	364	125	19.6	7.8	-1.33	Down	4.16652e-21	3.64311e-20
comp91101_c0_seq1	1739	2041	699	26.36	10.48	-1.33	Down	3.21478e-111	7.96415e-110
comp88605_c0_seq4	1116	11549	3973	237.88	94.89	-1.33	Down	0	0
comp92853_c0_seq1	1054	12004	4130	262.82	104.83	-1.33	Down	0	0
comp85699_c0_seq1	1118	6603	2272	135.75	54.15	-1.33	Down	0	0
comp94661_c0_seq5	1310	8415	2895	146.24	58.33	-1.33	Down	0	0
comp101049_c0_seq6	721	135	46	4.46	1.77	-1.33	Down	8.34192e-09	4.52343e-08
comp94916_c2_seq1	524	1344	460	63.71	25.26	-1.33	Down	6.07996e-74	1.14871e-72
comp74946_c1_seq1	554	360	124	16.03	6.39	-1.33	Down	8.5489e-21	7.40954e-20
comp103310_c0_seq8	2334	386	132	3.68	1.46	-1.33	Down	1.9584e-22	1.7739e-21
comp89466_c2_seq1	494	61	20	3.09	1.23	-1.33	Down	7.16788e-05	0.000276864
comp87944_c0_seq2	1479	191	65	2.92	1.16	-1.33	Down	6.43086e-12	4.1104e-11
comp102419_c1_seq3	1425	10199	3488	162.21	64.32	-1.33	Down	0	0
comp95000_c0_seq2	2029	5865	2018	64.53	25.75	-1.33	Down	1.82417e-313	9.86281e-312
comp80916_c0_seq1	957	2318	797	56.29	22.44	-1.33	Down	3.02636e-125	8.18874e-124
comp101184_c1_seq4	1458	1668	571	25.9	10.3	-1.33	Down	2.66372e-91	5.76331e-90
comp88094_c0_seq2	1238	227	78	4.2	1.67	-1.33	Down	1.05535e-13	7.27791e-13
comp92910_c0_seq3	1946	2023	692	23.24	9.22	-1.33	Down	1.79756e-110	4.43714e-109
comp104032_c0_seq1	1900	849	290	10.01	3.97	-1.33	Down	1.67089e-47	2.37475e-46
comp82206_c0_seq1	1640	133	46	1.83	0.73	-1.33	Down	1.62669e-08	8.63629e-08
comp88681_c0_seq2	1526	82	28	1.21	0.48	-1.33	Down	7.8805e-06	3.39313e-05
comp104769_c2_seq7	1542	1137	391	16.65	6.64	-1.33	Down	2.37968e-62	4.01478e-61
comp94380_c0_seq1	1860	1973	674	23.76	9.41	-1.34	Down	5.07614e-108	1.23518e-106
comp88700_c0_seq1	1522	2706	919	40.16	15.81	-1.34	Down	7.52488e-149	2.31394e-147
comp104830_c0_seq1	1240	1574	537	28.99	11.47	-1.34	Down	9.85322e-87	2.06566e-85
comp93594_c0_seq1	1362	97	33	1.62	0.64	-1.34	Down	1.057e-06	4.88452e-06
comp94237_c0_seq3	2150	750	255	7.77	3.06	-1.34	Down	1.80311e-42	2.38855e-41
comp101242_c1_seq1	2641	33474	11413	280.65	110.95	-1.34	Down	0	0
comp97127_c0_seq1	1950	2374	809	27.23	10.75	-1.34	Down	4.17246e-130	1.15984e-128
comp87530_c0_seq1	1089	2565	873	54.24	21.4	-1.34	Down	1.05734e-140	3.1256e-139
comp92934_c1_seq3	757	223	76	6.99	2.76	-1.34	Down	1.19099e-13	8.19679e-13
comp83404_c0_seq1	1158	2460	835	48.73	19.19	-1.34	Down	1.29638e-135	3.72043e-134
comp92341_c0_seq3	1221	2430	827	45.49	17.95	-1.34	Down	2.06086e-133	5.82333e-132
comp89602_c1_seq1	395	282	96	18.67	7.4	-1.34	Down	6.57906e-17	5.08972e-16
comp91327_c0_seq1	529	2446	836	114.64	45.4	-1.34	Down	2.3671e-133	6.68616e-132
comp71463_c0_seq1	948	56	19	1.37	0.54	-1.34	Down	0.00021694	0.000777548
comp102346_c0_seq1	2138	1217	415	12.69	5.03	-1.34	Down	1.59655e-67	2.8457e-66
comp99387_c1_seq1	1429	4165	1420	66.05	26.11	-1.34	Down	1.35794e-226	5.73522e-225
comp96346_c0_seq2	639	137	47	5.22	2.06	-1.34	Down	7.84302e-09	4.25612e-08
comp93906_c0_seq1	1354	1412	482	23.71	9.38	-1.34	Down	6.35244e-78	1.24165e-76
comp93958_c0_seq1	1943	5944	2023	68.41	27	-1.34	Down	1.97626e-323	1.09683e-321
comp89135_c0_seq1	1031	2459	836	55.14	21.73	-1.34	Down	3.29364e-135	9.42353e-134
comp94202_c0_seq1	2745	12114	4118	97.62	38.48	-1.34	Down	0	0
comp104874_c2_seq1	497	249	85	12.54	4.96	-1.34	Down	4.87394e-15	3.53581e-14
comp89820_c1_seq1	968	1552	529	37.23	14.71	-1.34	Down	1.12562e-85	2.34282e-84
comp86888_c0_seq1	1734	98	33	1.27	0.5	-1.34	Down	7.52438e-07	3.53893e-06
comp96558_c3_seq1	3259	13577	4621	91.78	36.22	-1.34	Down	0	0
comp93689_c0_seq1	753	6130	2090	193.28	76.39	-1.34	Down	0	0
comp95091_c0_seq1	1941	1472	503	16.96	6.72	-1.34	Down	5.05556e-81	1.01289e-79
comp91378_c0_seq5	1193	114	38	2.19	0.86	-1.35	Down	7.25852e-08	3.68519e-07
comp102296_c0_seq1	2257	604	205	5.95	2.34	-1.35	Down	1.28063e-34	1.50023e-33
comp97253_c0_seq4	2311	2358	799	22.69	8.91	-1.35	Down	1.96954e-130	5.486e-129
comp97069_c0_seq1	1653	5398	1823	73.49	28.78	-1.35	Down	1.30066e-297	6.73017e-296
comp84047_c0_seq1	1977	74	25	0.84	0.33	-1.35	Down	1.88236e-05	7.79629e-05
comp85801_c0_seq1	633	177	60	6.77	2.66	-1.35	Down	3.2968e-11	2.03898e-10
comp94398_c0_seq1	1341	2289	776	38.81	15.27	-1.35	Down	1.42812e-126	3.89503e-125
comp87765_c1_seq1	433	468	159	27.69	10.9	-1.35	Down	3.83226e-27	3.87614e-26
comp85368_c0_seq1	2026	5779	1958	63.69	25.02	-1.35	Down	8.34884e-317	4.54832e-315
comp99757_c0_seq2	1518	780	263	11.62	4.55	-1.35	Down	1.10902e-44	1.51552e-43
comp87976_c0_seq1	870	86	29	2.32	0.91	-1.35	Down	3.747e-06	1.66361e-05
comp104399_c0_seq1	4094	772	261	4.14	1.62	-1.35	Down	4.68032e-44	6.34571e-43
comp100010_c0_seq1	2172	3160	1071	32.41	12.74	-1.35	Down	4.57706e-174	1.58345e-172
comp103157_c0_seq1	2704	2779	939	22.75	8.91	-1.35	Down	4.52058e-154	1.42414e-152
comp88119_c0_seq1	1115	89	30	1.83	0.72	-1.35	Down	2.50648e-06	1.12127e-05
comp94153_c0_seq1	1331	5619	1899	96.03	37.63	-1.35	Down	0	1.27003e-307
comp81781_c0_seq1	456	83	28	4.62	1.81	-1.35	Down	5.60456e-06	2.42852e-05
comp99356_c2_seq1	2701	3092	1045	25.33	9.93	-1.35	Down	3.86572e-171	1.31767e-169
comp101875_c0_seq1	1870	1298	438	15.54	6.08	-1.35	Down	4.12124e-73	7.73113e-72
comp101188_c0_seq1	1259	5831	1977	105.67	41.54	-1.35	Down	2.83475e-319	1.55729e-317
comp94853_c1_seq1	635	214	71	8.15	3.18	-1.36	Down	1.1277e-13	7.77047e-13
comp85079_c1_seq1	1589	2218	744	31.47	12.24	-1.36	Down	8.44524e-125	2.27897e-123
comp99680_c2_seq1	341	84	28	6.63	2.59	-1.36	Down	3.97498e-06	1.76099e-05
comp98624_c0_seq1	740	528	177	16.97	6.63	-1.36	Down	4.73912e-31	5.20125e-30
comp95932_c0_seq3	2230	278	92	2.78	1.08	-1.36	Down	2.14292e-17	1.68184e-16
comp91565_c1_seq1	468	661	222	35.72	13.93	-1.36	Down	2.36978e-38	2.95656e-37
comp92459_c1_seq1	635	977	329	37.22	14.53	-1.36	Down	1.20061e-55	1.88526e-54
comp85008_c0_seq1	883	1968	662	52.16	20.33	-1.36	Down	1.87444e-110	4.62614e-109
comp89872_c1_seq1	799	196	66	5.79	2.26	-1.36	Down	2.21926e-12	1.44743e-11
comp103462_c4_seq2	2081	3234	1085	34.67	13.48	-1.36	Down	5.06814e-181	1.81206e-179
comp91007_c0_seq1	1913	1092	368	12.78	4.99	-1.36	Down	6.42034e-62	1.07703e-60
comp102957_c0_seq1	822	5154	1736	147.61	57.66	-1.36	Down	1.81418e-285	9.10865e-284
comp95300_c0_seq1	2347	225	76	2.13	0.83	-1.36	Down	6.10642e-14	4.25913e-13
comp102635_c0_seq1	2212	809	272	8.14	3.17	-1.36	Down	1.73854e-46	2.43616e-45
comp92676_c1_seq2	1634	1307	440	18.02	7.03	-1.36	Down	7.01818e-74	1.32514e-72
comp88153_c0_seq2	1572	296	100	4.25	1.66	-1.36	Down	7.07252e-18	5.64197e-17
comp92796_c0_seq1	582	145	48	6.11	2.38	-1.36	Down	9.73032e-10	5.56181e-09
comp100689_c2_seq1	313	498	167	43.86	17.04	-1.36	Down	2.31366e-29	2.45065e-28
comp96874_c0_seq3	2688	4860	1633	40.02	15.59	-1.36	Down	2.35282e-270	1.13475e-268
comp81206_c0_seq1	960	3570	1200	86.42	33.7	-1.36	Down	5.11452e-199	1.95793e-197
comp96268_c0_seq1	1758	9647	3248	123.18	48.08	-1.36	Down	0	0
comp96971_c0_seq2	1631	238	80	3.29	1.28	-1.36	Down	9.0914e-15	6.53116e-14
comp100689_c0_seq2	850	1770	593	48.87	18.98	-1.36	Down	3.63358e-100	8.38481e-99
comp89843_c0_seq1	1263	608	205	10.98	4.29	-1.36	Down	3.39354e-35	4.00635e-34
comp77014_c0_seq1	891	60979	20559	1599.81	625.33	-1.36	Down	0	0
comp83062_c1_seq1	1748	21207	7084	272.39	105.5	-1.37	Down	0	0
comp81843_c1_seq1	580	1906	636	80.41	31.12	-1.37	Down	2.10506e-108	5.13719e-107
comp102943_c0_seq3	2218	3055	1019	30.66	11.86	-1.37	Down	1.06809e-172	3.66227e-171
comp101854_c0_seq1	1919	59843	19905	697.57	269.02	-1.37	Down	0	0
comp72190_c0_seq1	723	2108	705	69.52	26.95	-1.37	Down	2.89406e-119	7.55376e-118
comp96577_c2_seq2	820	476	159	13.68	5.31	-1.37	Down	2.65874e-28	2.75642e-27
comp103965_c3_seq1	4190	4405	1469	23.05	8.92	-1.37	Down	3.3676e-248	1.5282e-246
comp94817_c0_seq6	1321	4373	1460	75.33	29.17	-1.37	Down	5.78664e-246	2.60787e-244
comp86143_c0_seq1	958	8810	2931	213.72	82.44	-1.37	Down	0	0
comp94831_c1_seq1	1561	2235	743	32.3	12.46	-1.37	Down	1.55931e-127	4.28076e-126
comp93974_c0_seq1	1319	5020	1670	86.61	33.41	-1.37	Down	1.16951e-283	5.84461e-282
comp93612_c0_seq1	1112	287	95	5.95	2.3	-1.37	Down	6.62976e-18	5.2927e-17
comp73346_c0_seq1	445	448	149	25.67	9.93	-1.37	Down	6.64672e-27	6.69942e-26
comp89453_c0_seq1	1353	1313	439	22.05	8.56	-1.37	Down	5.15166e-75	9.83448e-74
comp94639_c3_seq1	1474	4663	1554	71.59	27.66	-1.37	Down	6.8119e-263	3.21428e-261
comp99081_c0_seq30	2285	613	203	5.97	2.3	-1.38	Down	1.85044e-36	2.23705e-35
comp105777_c1_seq1	984	8026	2662	189.18	72.74	-1.38	Down	0	0
comp100153_c0_seq1	1297	3483	1154	61.18	23.5	-1.38	Down	1.0679e-198	4.08709e-197
comp105676_c0_seq16	1506	202	67	3.05	1.17	-1.38	Down	5.42876e-13	3.63505e-12
comp96438_c1_seq1	1929	6575	2186	76.24	29.39	-1.38	Down	0	0
comp97063_c0_seq1	815	99	32	2.86	1.1	-1.38	Down	2.81438e-07	1.36462e-06
comp67849_c0_seq1	302	184	61	16.92	6.49	-1.38	Down	5.75208e-12	3.67983e-11
comp97213_c0_seq1	726	605	201	19.88	7.65	-1.38	Down	7.89244e-36	9.43233e-35
comp96668_c2_seq12	1586	175	58	2.49	0.96	-1.38	Down	1.87538e-11	1.16914e-10
comp68935_c0_seq1	1744	73	24	0.94	0.36	-1.38	Down	1.41149e-05	5.90603e-05
comp88627_c0_seq1	722	2192	725	72.42	27.78	-1.38	Down	4.08086e-126	1.10899e-124
comp93299_c0_seq1	2612	10616	3516	90.03	34.58	-1.38	Down	0	0
comp82042_c0_seq1	817	464	154	13.4	5.15	-1.38	Down	6.7796e-28	6.97534e-27
comp91950_c0_seq1	957	474	157	11.53	4.42	-1.38	Down	1.50575e-28	1.57004e-27
comp84780_c1_seq1	1296	1028	341	18.08	6.95	-1.38	Down	7.61936e-60	1.24934e-58
comp97029_c1_seq1	1577	339	112	4.85	1.86	-1.38	Down	6.17496e-21	5.37303e-20
comp92077_c2_seq1	1122	2189	726	44.85	17.25	-1.38	Down	2.08294e-125	5.64618e-124
comp91618_c1_seq2	923	1009	333	25.48	9.75	-1.39	Down	3.1349e-59	5.11299e-58
comp98817_c0_seq1	1061	104	34	2.26	0.86	-1.39	Down	1.79527e-07	8.87692e-07
comp95400_c0_seq1	1847	9011	2955	109.3	41.57	-1.39	Down	0	0
comp93721_c0_seq1	957	910	299	22.1	8.45	-1.39	Down	5.97226e-54	9.18721e-53
comp97108_c0_seq2	2523	17023	5592	149.59	56.98	-1.39	Down	0	0
comp95863_c0_seq2	2615	1988	655	16.84	6.44	-1.39	Down	3.05896e-115	7.78045e-114
comp81614_c0_seq1	875	38930	12847	1041.62	398.5	-1.39	Down	0	0
comp94578_c0_seq1	1205	113	37	2.15	0.82	-1.39	Down	5.42866e-08	2.77893e-07
comp100198_c0_seq6	1740	4542	1497	58.62	22.4	-1.39	Down	1.27315e-260	5.96823e-259
comp93295_c0_seq1	1346	2422	796	40.9	15.6	-1.39	Down	1.59468e-140	4.7094e-139
comp80768_c0_seq1	1136	70	23	1.42	0.54	-1.39	Down	2.1163e-05	8.59679e-05
comp89934_c0_seq1	1119	70	22	1.44	0.55	-1.39	Down	1.09232e-05	4.58583e-05
comp99296_c0_seq12	1768	214	71	2.72	1.04	-1.39	Down	1.1277e-13	7.77047e-13
comp102443_c0_seq1	687	154	51	5.4	2.06	-1.39	Down	2.97072e-10	1.75009e-09
comp93993_c0_seq1	750	645	211	20.42	7.77	-1.39	Down	5.5148e-39	6.94014e-38
comp95910_c0_seq1	1604	175	57	2.46	0.94	-1.39	Down	9.93816e-12	6.28648e-11
comp93789_c0_seq1	1402	4625	1519	74.83	28.5	-1.39	Down	8.3792e-267	3.99389e-265
comp96597_c0_seq1	1346	3817	1253	64.47	24.54	-1.39	Down	1.01093e-220	4.19432e-219
comp92193_c0_seq1	1243	672	220	12.36	4.71	-1.39	Down	1.67851e-40	2.15816e-39
comp100313_c0_seq3	1654	709	232	9.65	3.67	-1.39	Down	1.13669e-42	1.51041e-41
comp102139_c0_seq4	2765	2858	943	22.86	8.74	-1.39	Down	1.84175e-164	6.09963e-163
comp90556_c1_seq1	1024	425	140	9.6	3.67	-1.39	Down	5.71356e-26	5.64582e-25
comp95855_c0_seq3	1990	675	222	7.58	2.9	-1.39	Down	2.13852e-40	2.74634e-39
comp82350_c1_seq1	1668	53	17	0.71	0.27	-1.39	Down	0.000171375	0.000634372
comp97447_c1_seq4	1468	18103	5970	279.06	106.7	-1.39	Down	0	0
comp98040_c0_seq2	1752	429	139	5.5	2.08	-1.4	Down	7.73348e-27	7.76619e-26
comp93601_c0_seq1	2312	1516	495	14.57	5.52	-1.4	Down	1.50729e-89	3.21911e-88
comp88630_c1_seq2	1293	1535	502	27.05	10.27	-1.4	Down	1.98375e-90	4.26757e-89
comp88408_c0_seq1	967	251	82	6.03	2.28	-1.4	Down	3.8565e-16	2.90451e-15
comp101234_c0_seq6	2045	507	166	5.53	2.1	-1.4	Down	5.9472e-31	6.51905e-30
comp103524_c0_seq4	2446	1782	582	16.18	6.13	-1.4	Down	6.7796e-105	1.61343e-103
comp105122_c0_seq1	3506	2349	768	14.74	5.59	-1.4	Down	1.92379e-137	5.58167e-136
comp92931_c1_seq1	1577	315	102	4.51	1.71	-1.4	Down	3.93652e-20	3.34996e-19
comp95942_c1_seq1	1099	241	79	5.05	1.92	-1.4	Down	1.75871e-15	1.29756e-14
comp74995_c0_seq1	1230	1516	496	28.16	10.68	-1.4	Down	2.8357e-89	6.04848e-88
comp87138_c0_seq1	1809	98	32	1.21	0.46	-1.4	Down	3.99188e-07	1.92452e-06
comp94482_c0_seq1	451	193	63	10.88	4.12	-1.4	Down	9.37564e-13	6.20334e-12
comp87084_c0_seq1	636	60	20	2.32	0.88	-1.4	Down	0.000101778	0.000381912
comp76013_c0_seq1	479	4947	1620	259.99	98.64	-1.4	Down	1.56459e-286	7.87654e-285
comp97293_c0_seq1	1505	1897	619	28.5	10.78	-1.4	Down	1.07013e-111	2.66071e-110
comp93581_c0_seq2	2826	2986	977	23.36	8.86	-1.4	Down	5.54632e-174	1.91744e-172
comp94381_c0_seq1	1074	4248	1387	91.17	34.51	-1.4	Down	1.83966e-247	8.33324e-246
comp56334_c0_seq2	1816	63	20	0.79	0.3	-1.4	Down	3.51764e-05	0.000141103
comp86411_c1_seq2	2131	63	20	0.66	0.25	-1.4	Down	3.51764e-05	0.000141103
comp95902_c0_seq1	1361	918	299	15.34	5.8	-1.4	Down	3.9412e-55	6.14826e-54
comp98656_c0_seq1	2128	2953	962	30.93	11.69	-1.4	Down	3.09558e-173	1.06481e-171
comp97442_c0_seq1	1938	5387	1755	62.17	23.48	-1.4	Down	2.52796e-314	1.37074e-312
comp100454_c0_seq1	2209	18371	6023	185.13	70.37	-1.4	Down	0	0
comp82814_c0_seq1	650	64	21	2.38	0.9	-1.4	Down	4.76874e-05	0.000186604
comp96717_c0_seq1	1771	991	323	12.56	4.76	-1.4	Down	2.57782e-59	4.20987e-58
comp88983_c0_seq2	1496	171	56	2.59	0.98	-1.4	Down	2.07984e-11	1.29494e-10
comp103659_c0_seq5	2688	520	171	4.29	1.63	-1.4	Down	1.68077e-31	1.86273e-30
comp95139_c2_seq1	1083	74	24	1.57	0.59	-1.41	Down	9.9352e-06	4.18131e-05
comp93897_c0_seq5	1759	707	230	9.02	3.4	-1.41	Down	6.31798e-43	8.42718e-42
comp105876_c0_seq1	4717	9513	3082	44.13	16.58	-1.41	Down	0	0
comp83507_c0_seq1	553	1988	643	88.54	33.23	-1.41	Down	1.54328e-118	4.01348e-117
comp87658_c0_seq1	1537	5274	1706	77.48	29.06	-1.41	Down	3.83396e-311	0
comp105077_c2_seq1	674	811	263	28.94	10.87	-1.41	Down	3.18932e-49	4.64149e-48
comp100857_c1_seq1	1644	6043	1956	82.75	31.06	-1.41	Down	0	0
comp85044_c0_seq1	729	108	35	3.54	1.33	-1.41	Down	8.50308e-08	4.30688e-07
comp83042_c0_seq1	1800	31141	10127	387.95	146.28	-1.41	Down	0	0
comp86958_c0_seq1	877	970	315	25.89	9.75	-1.41	Down	2.05178e-58	3.32124e-57
comp105123_c0_seq1	4557	2669	868	12.83	4.84	-1.41	Down	3.57896e-157	1.14524e-155
comp98764_c0_seq3	2788	3133	1015	24.85	9.33	-1.41	Down	3.12354e-185	1.1354e-183
comp88485_c2_seq1	421	86	28	5.26	1.98	-1.41	Down	1.98343e-06	8.92405e-06
comp94369_c1_seq1	701	6089	1983	207.78	78.43	-1.41	Down	0	0
comp97040_c0_seq2	1532	218	70	3.21	1.21	-1.41	Down	1.50645e-14	1.07503e-13
comp92106_c1_seq3	1748	3684	1198	47.32	17.85	-1.41	Down	3.26392e-216	1.33071e-214
comp100269_c0_seq4	2392	3049	988	28.31	10.63	-1.41	Down	2.92924e-180	1.04434e-178
comp94962_c0_seq3	1475	71	22	1.09	0.41	-1.41	Down	7.60608e-06	3.27666e-05
comp97053_c0_seq1	908	672	218	17.27	6.51	-1.41	Down	4.71036e-41	6.10017e-40
comp81450_c0_seq1	1337	10996	3560	187.02	70.21	-1.41	Down	0	0
comp103725_c0_seq1	2566	436	142	3.77	1.42	-1.41	Down	4.77698e-27	4.82422e-26
comp100806_c0_seq1	2476	1675	544	15.01	5.66	-1.41	Down	1.50006e-99	3.4462e-98
comp95884_c0_seq1	1476	21841	7070	334.76	125.64	-1.41	Down	0	0
comp104714_c0_seq1	2783	1474	476	11.71	4.38	-1.42	Down	1.39983e-88	2.97149e-87
comp101924_c0_seq2	1936	189	60	2.19	0.82	-1.42	Down	5.3625e-13	3.59116e-12
comp98807_c0_seq3	989	126	40	2.95	1.1	-1.42	Down	4.0686e-09	2.23495e-08
comp98556_c1_seq1	528	56	18	2.63	0.98	-1.42	Down	0.000113771	0.000426055
comp96586_c3_seq4	1385	220	71	3.61	1.35	-1.42	Down	1.4401e-14	1.02851e-13
comp105080_c0_seq7	1184	527	169	10.2	3.8	-1.42	Down	4.2664e-33	4.86328e-32
comp102093_c1_seq3	3608	1218	391	7.43	2.77	-1.42	Down	3.67166e-74	6.95186e-73
comp92471_c0_seq1	1923	6537	2111	76.04	28.47	-1.42	Down	0	0
comp94091_c0_seq1	820	65	21	1.87	0.7	-1.42	Down	3.34934e-05	0.000134582
comp94785_c1_seq1	1688	6373	2049	84.89	31.64	-1.42	Down	0	0
comp97543_c1_seq1	1563	1020	328	14.73	5.5	-1.42	Down	3.08994e-62	5.20432e-61
comp94997_c0_seq1	1854	1377	445	16.64	6.24	-1.42	Down	8.82078e-83	1.79643e-81
comp84915_c1_seq1	548	56	18	2.52	0.94	-1.42	Down	0.000113771	0.000426055
comp97086_c1_seq4	3726	7204	2316	42.48	15.84	-1.42	Down	0	0
comp93506_c0_seq1	1189	7306	2352	140.69	52.52	-1.42	Down	0	0
comp97247_c0_seq2	1029	3076	988	69.12	25.75	-1.42	Down	2.82686e-184	1.02434e-182
comp101466_c2_seq7	3838	1580	509	9.04	3.38	-1.42	Down	3.67418e-95	8.17278e-94
comp93095_c0_seq2	379	124	40	8.6	3.21	-1.42	Down	8.2138e-09	4.45556e-08
comp89130_c0_seq1	2037	313	101	3.43	1.28	-1.42	Down	4.11968e-20	3.50404e-19
comp91848_c0_seq2	1032	489	157	10.95	4.08	-1.42	Down	8.97622e-31	9.8015e-30
comp91463_c0_seq1	1172	53	17	1.04	0.39	-1.42	Down	0.000171375	0.000634372
comp98911_c0_seq1	929	756	244	18.96	7.09	-1.42	Down	2.5296e-46	3.53871e-45
comp84614_c0_seq1	1618	665	213	9.26	3.45	-1.42	Down	2.09196e-41	2.72845e-40
comp95734_c0_seq4	1848	597	193	7.25	2.71	-1.42	Down	7.6656e-37	9.32636e-36
comp94094_c0_seq2	1043	115	37	2.55	0.95	-1.42	Down	2.70342e-08	1.41403e-07
comp101624_c0_seq3	1326	375	121	6.45	2.41	-1.42	Down	8.5214e-24	7.99822e-23
comp87877_c0_seq1	1284	51	16	0.91	0.34	-1.42	Down	0.000179834	0.000660711
comp102672_c0_seq1	1704	4990	1605	65.82	24.54	-1.42	Down	4.8035e-297	2.48212e-295
comp99585_c0_seq2	3245	5131	1658	34.84	13.06	-1.42	Down	3.01154e-303	1.58278e-301
comp97060_c1_seq5	2444	2197	708	19.95	7.45	-1.42	Down	1.59737e-131	4.46754e-130
comp86293_c0_seq2	1113	1474	474	30.46	11.35	-1.42	Down	3.87132e-89	8.25041e-88
comp81706_c0_seq3	756	6427	2065	201.77	75.16	-1.42	Down	0	0
comp86070_c0_seq1	636	5451	1742	207.31	76.79	-1.43	Down	0	0
comp96684_c1_seq1	256	78	25	8.89	3.29	-1.43	Down	4.65986e-06	2.03257e-05
comp86310_c0_seq1	1181	60	19	1.16	0.43	-1.43	Down	5.28192e-05	0.00020585
comp104129_c2_seq11	4108	2091	669	11.17	4.14	-1.43	Down	1.26067e-126	3.4402e-125
comp93487_c0_seq1	1748	1393	446	17.9	6.64	-1.43	Down	6.88832e-85	1.42211e-83
comp100324_c0_seq4	2164	7467	2384	76.86	28.45	-1.43	Down	0	0
comp97292_c0_seq1	1950	877	280	10.06	3.73	-1.43	Down	2.53984e-54	3.92432e-53
comp95370_c0_seq1	3496	18802	6002	118.31	43.79	-1.43	Down	0	0
comp95546_c0_seq1	1958	1379	441	15.75	5.84	-1.43	Down	3.36736e-84	6.92254e-83
comp82709_c0_seq1	219	103	33	14.49	5.36	-1.43	Down	1.3286e-07	6.60019e-07
comp88545_c1_seq2	471	197	62	10.56	3.91	-1.43	Down	1.21143e-13	8.3371e-13
comp88586_c0_seq1	803	331	106	9.73	3.61	-1.43	Down	2.0779e-21	1.83155e-20
comp106013_c0_seq12	4044	1280	410	6.94	2.58	-1.43	Down	4.24336e-78	8.30919e-77
comp87741_c0_seq1	1629	4319	1386	59.71	22.22	-1.43	Down	2.85776e-258	1.33301e-256
comp93157_c0_seq1	1242	6388	2039	117.45	43.48	-1.43	Down	0	0
comp100084_c3_seq3	2056	1644	522	17.84	6.57	-1.44	Down	4.37354e-101	1.01483e-99
comp101512_c2_seq13	4108	199	63	1.06	0.39	-1.44	Down	1.16407e-13	8.01738e-13
comp89440_c1_seq1	1045	494	156	10.92	4.02	-1.44	Down	8.22828e-32	9.16836e-31
comp83223_c0_seq1	1698	78	25	1.03	0.38	-1.44	Down	4.65986e-06	2.03257e-05
comp92093_c0_seq1	1111	17018	5413	352.23	129.88	-1.44	Down	0	0
comp96545_c0_seq1	1102	670	213	13.99	5.16	-1.44	Down	3.70516e-42	4.88239e-41
comp105446_c0_seq1	336	105	33	8.45	3.11	-1.44	Down	6.53778e-08	3.32812e-07
comp94682_c0_seq1	1822	30500	9693	375.2	138.25	-1.44	Down	0	0
comp97634_c0_seq1	1906	3207	1016	37.65	13.83	-1.44	Down	5.19708e-196	1.97149e-194
comp95220_c0_seq1	978	2603	826	61.75	22.72	-1.44	Down	4.3979e-159	1.41936e-157
comp87393_c1_seq1	907	2936	931	75.56	27.78	-1.44	Down	2.25806e-179	8.01255e-178
comp99310_c0_seq3	3652	4489	1431	27.02	9.99	-1.44	Down	4.83226e-271	2.33506e-269
comp89001_c1_seq1	1366	2082	662	34.62	12.77	-1.44	Down	2.97788e-127	8.15728e-126
comp102434_c2_seq1	973	394	125	9.4	3.46	-1.44	Down	1.58895e-25	1.55359e-24
comp104052_c0_seq1	513	66	21	3.2	1.18	-1.44	Down	2.34458e-05	9.51511e-05
comp89283_c0_seq1	1450	8811	2799	137.59	50.67	-1.44	Down	0	0
comp104493_c0_seq1	3824	5172	1647	29.7	10.97	-1.44	Down	1.88544e-312	1.01649e-310
comp94524_c1_seq3	2058	14991	4774	162.54	60.01	-1.44	Down	0	0
comp104207_c2_seq1	1565	3368	1069	48.56	17.87	-1.44	Down	3.49138e-205	1.3718e-203
comp92237_c1_seq3	1190	51	16	0.98	0.36	-1.44	Down	0.000179834	0.000660711
comp93276_c0_seq2	1711	2166	684	28.46	10.42	-1.45	Down	1.19479e-133	3.38626e-132
comp88231_c0_seq2	1912	117	37	1.37	0.5	-1.45	Down	1.3357e-08	7.13342e-08
comp79908_c0_seq1	842	1988	628	55.46	20.34	-1.45	Down	9.19686e-123	2.45148e-121
comp96721_c0_seq2	1503	897	283	13.49	4.93	-1.45	Down	1.74837e-56	2.76702e-55
comp86729_c0_seq1	601	60	19	2.43	0.89	-1.45	Down	5.28192e-05	0.00020585
comp101463_c1_seq1	878	1564	494	41.69	15.28	-1.45	Down	5.36504e-97	1.20948e-95
comp98773_c2_seq1	604	790	250	31.84	11.69	-1.45	Down	9.82802e-50	1.43808e-48
comp94431_c0_seq1	1932	3694	1165	42.77	15.64	-1.45	Down	5.61922e-227	2.37726e-225
comp92301_c0_seq1	1565	689	218	9.94	3.64	-1.45	Down	1.33149e-43	1.79332e-42
comp95421_c0_seq1	1466	1144	360	17.66	6.46	-1.45	Down	8.06234e-72	1.49492e-70
comp92018_c0_seq1	1377	4054	1281	66.85	24.49	-1.45	Down	3.41024e-248	1.54709e-246
comp68342_c0_seq1	625	1937	613	75.11	27.58	-1.45	Down	2.40506e-119	6.28178e-118
comp89355_c0_seq1	963	9653	3057	232.87	85.52	-1.45	Down	0	0
comp100318_c2_seq3	923	273	86	6.89	2.52	-1.45	Down	2.51128e-18	2.02881e-17
comp97793_c0_seq1	1577	1327	420	18.98	6.96	-1.45	Down	2.4855e-82	5.04283e-81
comp101067_c0_seq1	323	225	71	19.01	6.96	-1.45	Down	2.5164e-15	1.84356e-14
comp104483_c2_seq1	828	2149	677	61.08	22.3	-1.45	Down	4.41062e-133	1.24373e-131
comp90188_c0_seq1	2538	3891	1227	33.99	12.43	-1.45	Down	5.21148e-239	2.29574e-237
comp100362_c0_seq1	2121	715	226	7.51	2.75	-1.45	Down	3.003e-45	4.13979e-44
comp79127_c1_seq1	274	76	24	7.92	2.89	-1.45	Down	4.8789e-06	2.12258e-05
comp98356_c0_seq2	2738	2870	903	23.19	8.47	-1.45	Down	2.10164e-177	7.38611e-176
comp100031_c2_seq1	362	133	42	9.76	3.57	-1.45	Down	1.29526e-09	7.37147e-09
comp92436_c0_seq1	1917	26307	8280	306.99	112.03	-1.45	Down	0	0
comp79127_c2_seq1	340	145	46	11.49	4.22	-1.45	Down	2.66972e-10	1.57418e-09
comp1055_c1_seq1	349	494	156	37.95	13.93	-1.45	Down	8.22828e-32	9.16836e-31
comp100956_c0_seq1	2018	1186	375	13.13	4.82	-1.45	Down	7.00974e-74	1.32372e-72
comp90537_c0_seq1	1593	6193	1949	87.65	31.98	-1.45	Down	0	0
comp99127_c1_seq1	1579	1199	379	17.13	6.28	-1.45	Down	1.05675e-74	2.01094e-73
comp100862_c0_seq1	1167	279	88	5.48	2	-1.45	Down	1.15159e-18	9.39219e-18
comp92007_c0_seq1	1119	1748	552	35.91	13.14	-1.45	Down	3.1877e-108	7.76919e-107
comp92589_c0_seq1	1770	1354	428	17.17	6.3	-1.45	Down	3.9953e-84	8.21008e-83
comp93589_c0_seq2	1597	844	266	11.92	4.37	-1.45	Down	2.50238e-53	3.82599e-52
comp84507_c0_seq1	907	1032	325	26.56	9.7	-1.45	Down	6.83328e-65	1.18472e-63
comp104116_c0_seq1	1797	1819	573	22.71	8.29	-1.45	Down	5.9894e-113	1.50183e-111
comp98455_c0_seq1	1777	6300	1987	79.55	29.09	-1.45	Down	0	0
comp96523_c0_seq1	1951	2774	867	31.79	11.52	-1.46	Down	3.32794e-173	1.14447e-171
comp97415_c0_seq1	2316	2368	742	22.73	8.26	-1.46	Down	1.35567e-147	4.14843e-146
comp104707_c4_seq1	1266	872	273	15.71	5.71	-1.46	Down	1.44923e-55	2.27257e-54
comp82447_c0_seq2	1095	89	28	1.87	0.68	-1.46	Down	6.8567e-07	3.22763e-06
comp92741_c0_seq1	695	184	57	6.34	2.3	-1.46	Down	4.22238e-13	2.8361e-12
comp98166_c0_seq1	2024	489	153	5.39	1.96	-1.46	Down	6.4819e-32	7.24444e-31
comp105350_c2_seq2	2551	7795	2441	67.72	24.59	-1.46	Down	0	0
comp101398_c0_seq1	1175	137	42	2.67	0.97	-1.46	Down	3.10238e-10	1.82672e-09
comp97774_c0_seq1	930	1143	358	28.63	10.4	-1.46	Down	3.03832e-72	5.65455e-71
comp74789_c0_seq1	1211	50	16	0.96	0.35	-1.46	Down	0.000258456	0.000919756
comp87017_c0_seq1	734	89	28	2.89	1.05	-1.46	Down	6.8567e-07	3.22763e-06
comp101773_c0_seq3	2807	1010	316	7.96	2.89	-1.46	Down	3.83712e-64	6.59035e-63
comp102354_c2_seq1	665	822	256	29.75	10.78	-1.46	Down	7.21974e-53	1.09728e-51
comp96886_c0_seq1	1205	1481	466	28.13	10.26	-1.46	Down	1.85579e-92	4.04198e-91
comp105193_c0_seq8	2342	697	219	6.62	2.41	-1.46	Down	1.57937e-44	2.1528e-43
comp101331_c0_seq2	2021	928	292	10.26	3.74	-1.46	Down	1.33876e-58	2.17151e-57
comp103212_c0_seq3	1323	131	41	2.26	0.82	-1.46	Down	1.3481e-09	7.66029e-09
comp98573_c0_seq2	1536	3014	943	44.31	16.07	-1.46	Down	9.86784e-188	3.62368e-186
comp68287_c0_seq1	495	295	93	14.97	5.46	-1.46	Down	1.15565e-19	9.7061e-19
comp99065_c2_seq2	1359	6282	1970	105.03	38.2	-1.46	Down	0	0
comp69200_c0_seq1	378	54	17	3.76	1.37	-1.46	Down	0.000119417	0.000445966
comp103808_c1_seq11	2212	2653	831	26.7	9.7	-1.46	Down	3.28116e-165	1.09003e-163
comp100691_c0_seq2	2375	8082	2533	75.58	27.47	-1.46	Down	0	0
comp88883_c0_seq1	806	1852	581	54.21	19.73	-1.46	Down	1.18738e-115	3.02726e-114
comp96514_c0_seq2	571	1350	424	57.97	21.13	-1.46	Down	1.15041e-84	2.37017e-83
comp99799_c1_seq1	385	583	183	39.69	14.43	-1.46	Down	1.4398e-37	1.7741e-36
comp92127_c13_seq8	2291	6883	2154	66.8	24.24	-1.46	Down	0	0
comp100271_c0_seq1	4588	1768	554	8.44	3.07	-1.46	Down	1.11723e-110	2.76051e-109
comp102458_c0_seq2	3036	742	232	5.4	1.96	-1.46	Down	1.2692e-47	1.80657e-46
comp77641_c0_seq1	568	1001	314	43.25	15.72	-1.46	Down	2.37336e-63	4.04401e-62
comp101250_c0_seq2	1472	3040	948	46.73	16.9	-1.47	Down	3.05854e-190	1.13395e-188
comp104214_c0_seq2	2314	536	167	5.15	1.86	-1.47	Down	4.9474e-35	5.82846e-34
comp86014_c0_seq2	912	51	16	1.3	0.47	-1.47	Down	0.000179834	0.000660711
comp100080_c1_seq5	1809	1125	349	13.95	5.02	-1.47	Down	4.13682e-72	7.68944e-71
comp96022_c3_seq1	1996	902	281	10.1	3.65	-1.47	Down	8.04766e-58	1.2935e-56
comp86201_c1_seq1	615	2942	919	116.2	42.06	-1.47	Down	1.01336e-183	3.66582e-182
comp94693_c0_seq6	2100	55	17	0.58	0.21	-1.47	Down	8.289e-05	0.000319291
comp99128_c1_seq1	2271	621	194	6.08	2.2	-1.47	Down	3.53666e-40	4.5245e-39
comp85613_c0_seq1	691	353	110	12.24	4.43	-1.47	Down	1.32495e-23	1.23966e-22
comp81611_c0_seq1	583	100065	31256	4196.83	1519.42	-1.47	Down	0	0
comp92060_c1_seq1	466	77	24	4.18	1.51	-1.47	Down	3.40426e-06	1.51327e-05
comp100865_c0_seq1	2629	4635	1443	39.05	14.09	-1.47	Down	1.11721e-289	5.67557e-288
comp82791_c0_seq1	2714	115	36	0.94	0.34	-1.47	Down	1.39122e-08	7.40914e-08
comp90454_c0_seq1	395	109	34	7.2	2.6	-1.47	Down	3.07432e-08	1.59991e-07
comp95008_c0_seq1	2600	11470	3568	97.73	35.25	-1.47	Down	0	0
comp72050_c0_seq1	309	74	23	6.61	2.38	-1.47	Down	5.08724e-06	2.2099e-05
comp87045_c0_seq1	1569	5130	1602	73.77	26.71	-1.47	Down	5.66268e-319	3.10744e-317
comp91720_c2_seq2	693	392	122	13.55	4.89	-1.47	Down	4.36946e-26	4.32447e-25
comp95718_c0_seq1	1904	2741	851	32.22	11.61	-1.47	Down	8.1232e-173	2.78782e-171
comp97220_c0_seq1	1597	2527	785	35.67	12.84	-1.47	Down	2.38288e-159	7.69701e-158
comp90276_c1_seq1	659	1250	387	45.68	16.39	-1.48	Down	3.7713e-80	7.5059e-79
comp97785_c1_seq7	2856	8548	2636	66.14	23.65	-1.48	Down	0	0
comp91211_c0_seq2	973	413	128	9.85	3.54	-1.48	Down	1.47928e-27	1.51207e-26
comp99664_c3_seq3	480	68	21	3.56	1.28	-1.48	Down	1.13781e-05	4.77453e-05
comp97141_c0_seq1	1077	271	84	5.8	2.08	-1.48	Down	1.33281e-18	1.08485e-17
comp87264_c1_seq2	612	129	40	5.12	1.84	-1.48	Down	1.39953e-09	7.94327e-09
comp81300_c0_seq1	601	2224	687	90.15	32.31	-1.48	Down	1.31762e-141	3.91189e-140
comp102148_c1_seq1	1996	16011	4935	179.18	64.04	-1.48	Down	0	0
comp99655_c3_seq1	1722	788	244	10.28	3.69	-1.48	Down	3.65628e-51	5.45503e-50
comp101091_c1_seq2	2369	7129	2205	66.85	23.98	-1.48	Down	0	0
comp91344_c0_seq1	1240	9442	2910	173.89	62.15	-1.48	Down	0	0
comp90560_c0_seq1	1768	125	39	1.59	0.57	-1.48	Down	2.97038e-09	1.65463e-08
comp87171_c1_seq1	793	103	32	3.07	1.1	-1.48	Down	6.79956e-08	3.45858e-07
comp87915_c1_seq1	808	636	196	18.56	6.64	-1.48	Down	6.81676e-42	8.95363e-41
comp92158_c3_seq2	1450	18509	5737	289.04	103.87	-1.48	Down	0	0
comp95266_c0_seq1	2334	6587	2035	62.71	22.46	-1.48	Down	0	0
comp94484_c0_seq1	342	116	36	9.13	3.28	-1.48	Down	9.72672e-09	5.2226e-08
comp93075_c0_seq2	2310	1874	581	18.04	6.48	-1.48	Down	5.28524e-119	1.37759e-117
comp99597_c1_seq8	3082	1935	600	13.85	4.98	-1.48	Down	8.64538e-123	2.30529e-121
comp78618_c0_seq1	684	78	24	2.73	0.98	-1.48	Down	2.3687e-06	1.06058e-05
comp96982_c0_seq2	1808	29859	9203	370.28	132.32	-1.48	Down	0	0
comp89482_c0_seq2	625	374	116	14.5	5.21	-1.48	Down	4.47432e-25	4.33365e-24
comp101374_c0_seq1	4221	10437	3232	54.21	19.46	-1.48	Down	0	0
comp101825_c0_seq1	1072	247	76	5.31	1.91	-1.48	Down	2.99614e-17	2.34269e-16
comp90366_c0_seq1	1689	4882	1513	65	23.36	-1.48	Down	5.19752e-307	2.76449e-305
comp92224_c0_seq1	863	138	42	3.75	1.34	-1.48	Down	2.1615e-10	1.27752e-09
comp83476_c1_seq1	585	2104	652	87.94	31.59	-1.48	Down	1.82588e-133	5.16227e-132
comp91384_c2_seq1	1267	62	19	1.12	0.4	-1.49	Down	2.55054e-05	0.000103401
comp90336_c0_seq1	1512	1563	478	23.36	8.29	-1.49	Down	1.68548e-101	3.92367e-100
comp87779_c1_seq2	1075	1862	572	39.92	14.22	-1.49	Down	8.40612e-120	2.20018e-118
comp100241_c2_seq1	2142	6595	2025	68.61	24.43	-1.49	Down	0	0
comp100029_c0_seq4	2436	1245	381	11.35	4.03	-1.49	Down	3.79918e-81	7.62084e-80
comp89859_c0_seq2	1185	2461	757	47.57	16.98	-1.49	Down	1.96695e-157	6.29944e-156
comp97165_c0_seq7	1277	49	15	0.87	0.31	-1.49	Down	0.000187548	0.000688698
comp91586_c0_seq1	1090	81	25	1.71	0.61	-1.49	Down	1.58741e-06	7.257e-06
comp99822_c0_seq3	1157	417	127	8.28	2.94	-1.49	Down	1.80246e-28	1.87423e-27
comp82484_c0_seq1	292	52	16	4.99	1.78	-1.49	Down	0.000124622	0.00046484
comp84358_c0_seq1	1171	46	13	0.9	0.32	-1.49	Down	0.000135515	0.000503821
comp89708_c0_seq1	1619	689	211	9.6	3.42	-1.49	Down	1.22415e-45	1.69672e-44
comp95725_c1_seq1	1230	1714	525	31.85	11.32	-1.49	Down	6.98338e-111	1.72776e-109
comp104830_c2_seq9	951	203	62	4.96	1.76	-1.49	Down	1.43018e-14	1.02152e-13
comp90403_c1_seq5	1352	416	127	7.01	2.49	-1.49	Down	2.5776e-28	2.67285e-27
comp84321_c0_seq2	469	51	15	2.75	0.98	-1.49	Down	8.8642e-05	0.000338472
comp90459_c0_seq2	814	72	22	2.08	0.74	-1.49	Down	5.28044e-06	2.29243e-05
comp84685_c0_seq1	2344	1515	467	14.37	5.13	-1.49	Down	2.35806e-97	5.3287e-96
comp100978_c0_seq1	1590	419	128	5.95	2.11	-1.5	Down	1.75152e-28	1.82139e-27
comp97126_c0_seq1	1581	3892	1187	55.52	19.64	-1.5	Down	8.03854e-251	3.67779e-249
comp98677_c1_seq1	1687	247	76	3.31	1.17	-1.5	Down	2.99614e-17	2.34269e-16
comp71663_c0_seq1	528	954	292	44.79	15.89	-1.5	Down	1.40346e-62	2.37232e-61
comp91720_c0_seq1	816	523	159	15.1	5.35	-1.5	Down	2.187e-35	2.59209e-34
comp100958_c0_seq1	507	81	24	3.99	1.41	-1.5	Down	7.8513e-07	3.68854e-06
comp99982_c0_seq1	2307	514	157	4.96	1.75	-1.5	Down	1.38194e-34	1.61779e-33
comp104600_c0_seq4	6142	6387	1949	22.68	8.03	-1.5	Down	0	0
comp93893_c0_seq5	803	102	31	3	1.06	-1.5	Down	4.90062e-08	2.51144e-07
comp95455_c2_seq1	474	158	48	8.4	2.96	-1.5	Down	9.98112e-12	6.31313e-11
comp99447_c0_seq4	1284	416	127	7.39	2.62	-1.5	Down	2.5776e-28	2.67285e-27
comp94890_c0_seq1	2336	1022	311	9.73	3.43	-1.5	Down	1.87403e-67	3.33711e-66
comp103785_c0_seq1	4516	5108	1562	24.77	8.78	-1.5	Down	0	0
comp95843_c1_seq1	964	624	190	15.04	5.31	-1.5	Down	8.13942e-42	1.06853e-40
comp86764_c0_seq1	1199	2312	707	44.14	15.64	-1.5	Down	2.99944e-149	9.24044e-148
comp99330_c2_seq1	2130	13019	3962	136.22	48.07	-1.5	Down	0	0
comp104611_c0_seq3	1167	315	96	6.19	2.19	-1.5	Down	7.28014e-22	6.50193e-21
comp100373_c0_seq1	2217	7753	2359	77.83	27.46	-1.5	Down	0	0
comp105598_c1_seq14	3548	2404	732	14.9	5.27	-1.5	Down	4.84106e-156	1.54058e-154
comp94261_c0_seq1	1987	18690	5691	210.14	74.2	-1.5	Down	0	0
comp90285_c0_seq1	1233	1259	385	23.34	8.28	-1.5	Down	4.011e-82	8.12477e-81
comp96119_c0_seq2	593	167	51	6.87	2.43	-1.5	Down	3.08658e-12	2.00286e-11
comp90920_c0_seq1	1415	390	119	6.25	2.21	-1.5	Down	1.16007e-26	1.16157e-25
comp78347_c0_seq1	715	2662	803	88.88	31.11	-1.51	Down	7.70802e-175	2.6746e-173
comp86359_c0_seq1	938	2482	753	61.61	21.68	-1.51	Down	7.32812e-162	2.40161e-160
comp83156_c0_seq1	1395	5145	1554	83.68	29.31	-1.51	Down	0	0
comp92620_c1_seq1	1061	495	150	10.76	3.78	-1.51	Down	1.00416e-33	1.15753e-32
comp101514_c1_seq1	2676	2093	631	17.31	6.06	-1.51	Down	5.4303e-138	1.58011e-136
comp87760_c0_seq1	2021	98	30	1.08	0.38	-1.51	Down	1.04801e-07	5.24159e-07
comp101585_c0_seq1	2204	1129	342	11.4	4.01	-1.51	Down	8.50988e-75	1.62103e-73
comp90671_c1_seq1	768	139	42	4.29	1.51	-1.51	Down	1.50355e-10	8.9992e-10
comp76532_c0_seq1	459	142	43	7.84	2.75	-1.51	Down	1.01601e-10	6.11566e-10
comp94358_c1_seq2	1884	1500	453	17.83	6.25	-1.51	Down	3.406e-99	7.79749e-98
comp95602_c1_seq1	348	79	24	6.08	2.14	-1.51	Down	1.64365e-06	7.51089e-06
comp88331_c0_seq1	690	76	23	2.64	0.93	-1.51	Down	2.4507e-06	1.09694e-05
comp90730_c0_seq1	2156	6794	2064	70.2	24.73	-1.51	Down	0	0
comp95873_c0_seq1	493	103	31	5.23	1.83	-1.51	Down	3.40008e-08	1.76706e-07
comp94256_c5_seq1	740	1389	420	44.64	15.66	-1.51	Down	7.8214e-92	1.69739e-90
comp93455_c2_seq1	591	63	19	2.6	0.91	-1.51	Down	1.76339e-05	7.32085e-05
comp105227_c0_seq1	2304	272	82	2.62	0.92	-1.51	Down	2.36014e-19	1.96373e-18
comp98007_c0_seq2	2158	57101	17323	589.44	207.33	-1.51	Down	0	0
comp94254_c1_seq2	1792	86	26	1.08	0.38	-1.51	Down	5.13302e-07	2.43551e-06
comp84378_c2_seq1	516	135	41	6.54	2.29	-1.51	Down	3.20078e-10	1.88436e-09
comp80914_c0_seq1	1218	2712	818	50.92	17.82	-1.51	Down	4.12262e-178	1.45295e-176
comp99581_c1_seq2	675	89	27	3.17	1.11	-1.51	Down	3.4493e-07	1.66758e-06
comp92877_c0_seq1	845	1473	445	40.96	14.35	-1.51	Down	2.14186e-97	4.84232e-96
comp91898_c1_seq1	1271	356	108	6.39	2.25	-1.51	Down	1.16587e-24	1.11977e-23
comp92051_c0_seq1	912	59	18	1.51	0.53	-1.51	Down	3.82228e-05	0.000153038
comp92091_c0_seq2	1602	765	229	10.77	3.75	-1.52	Down	4.5456e-52	6.8477e-51
comp85390_c0_seq1	1223	3088	928	57.72	20.11	-1.52	Down	1.47711e-203	5.76907e-202
comp103607_c0_seq2	2577	1683	507	14.48	5.05	-1.52	Down	1.89023e-111	4.69049e-110
comp86836_c3_seq1	1629	801	241	11.08	3.86	-1.52	Down	4.55414e-54	7.0143e-53
comp93630_c0_seq1	800	65	20	1.95	0.68	-1.52	Down	1.70302e-05	7.07356e-05
comp97414_c3_seq1	778	2554	767	77.71	27.04	-1.52	Down	7.39436e-169	2.49167e-167
comp92199_c1_seq1	682	139	42	4.89	1.71	-1.52	Down	1.50355e-10	8.9992e-10
comp88699_c0_seq1	1622	93	28	1.29	0.45	-1.52	Down	1.60752e-07	7.9656e-07
comp85697_c0_seq1	808	62	19	1.83	0.64	-1.52	Down	2.55054e-05	0.000103401
comp89229_c0_seq3	908	16459	4967	423.07	148.02	-1.52	Down	0	0
comp105882_c0_seq78	3425	1227	368	7.89	2.75	-1.52	Down	3.03818e-82	6.16001e-81
comp89725_c0_seq3	825	50	15	1.43	0.5	-1.52	Down	0.000129195	0.000480716
comp78059_c0_seq2	1033	5725	1725	128.08	44.75	-1.52	Down	0	0
comp86707_c0_seq4	1499	58	18	0.89	0.31	-1.52	Down	5.51824e-05	0.000214882
comp103339_c0_seq5	1690	449	135	5.97	2.08	-1.52	Down	4.64902e-31	5.10311e-30
comp85469_c0_seq1	1026	56	17	1.26	0.44	-1.52	Down	5.73202e-05	0.00022308
comp92882_c0_seq2	1439	2005	603	31.57	11.02	-1.52	Down	1.03072e-132	2.90104e-131
comp96406_c2_seq2	1912	3119	937	36.5	12.72	-1.52	Down	1.12357e-205	4.42271e-204
comp89592_c0_seq1	1701	78	23	1.03	0.36	-1.52	Down	1.16758e-06	5.37448e-06
comp91515_c0_seq2	1489	1745	523	26.5	9.21	-1.52	Down	2.69732e-116	6.91083e-115
comp96815_c0_seq6	1577	2350	701	33.61	11.63	-1.53	Down	5.7982e-157	1.8534e-155
comp93669_c0_seq1	1841	3836	1148	46.69	16.2	-1.53	Down	8.02206e-254	3.70176e-252
comp92389_c0_seq1	1208	439	131	8.31	2.88	-1.53	Down	1.05108e-30	1.14639e-29
comp98204_c0_seq1	1622	1059	316	14.71	5.09	-1.53	Down	1.01871e-71	1.8875e-70
comp94985_c0_seq2	3070	16087	4805	115.59	40.04	-1.53	Down	0	0
comp89327_c0_seq1	740	548	164	17.61	6.11	-1.53	Down	8.74704e-38	1.08125e-36
comp88750_c0_seq1	2265	2135	638	20.97	7.27	-1.53	Down	1.95722e-142	5.84656e-141
comp80036_c0_seq1	858	71	21	1.94	0.67	-1.53	Down	3.75862e-06	1.66808e-05
comp82665_c0_seq1	566	354	105	15.35	5.33	-1.53	Down	2.9457e-25	2.86526e-24
comp94469_c0_seq1	1625	1895	567	26.27	9.12	-1.53	Down	2.0251e-126	5.51522e-125
comp98753_c0_seq1	2378	2886	861	26.95	9.32	-1.53	Down	2.7891e-192	1.04383e-190
comp98689_c3_seq1	487	421	126	21.7	7.54	-1.53	Down	2.1328e-29	2.26115e-28
comp86832_c0_seq1	871	1141	341	30.68	10.64	-1.53	Down	5.68406e-77	1.10185e-75
comp90064_c0_seq1	1058	2006	601	43.76	15.2	-1.53	Down	1.78645e-133	5.05172e-132
comp101142_c1_seq3	2342	6165	1837	58.49	20.21	-1.53	Down	0	0
comp105265_c0_seq2	2722	1383	412	11.24	3.89	-1.53	Down	2.5706e-93	5.63802e-92
comp98029_c0_seq1	989	1112	331	26.07	9.01	-1.53	Down	1.81642e-75	3.47945e-74
comp84187_c0_seq1	682	127	38	4.5	1.55	-1.54	Down	7.21278e-10	4.16215e-09
comp97588_c5_seq1	355	201	60	15.18	5.22	-1.54	Down	7.31556e-15	5.28265e-14
comp86124_c0_seq4	1237	47	14	0.87	0.3	-1.54	Down	0.000194195	0.000697488
comp102316_c0_seq19	3662	2929	870	17.58	6.06	-1.54	Down	2.76646e-196	1.05024e-194
comp100302_c1_seq2	2038	3458	1025	37.88	13.03	-1.54	Down	5.04716e-232	2.17435e-230
comp102794_c0_seq1	1229	895	265	16.64	5.71	-1.54	Down	1.62581e-61	2.71734e-60
comp91994_c1_seq1	428	338	100	20.27	6.95	-1.54	Down	2.90356e-24	2.7625e-23
comp92707_c0_seq2	834	210	62	5.92	2.03	-1.54	Down	1.12463e-15	8.34031e-15
comp80690_c0_seq1	1617	67	20	0.93	0.32	-1.54	Down	8.1392e-06	3.49432e-05
comp101365_c1_seq1	2643	655	195	5.49	1.89	-1.54	Down	3.75994e-45	5.17521e-44
comp97543_c0_seq1	1380	469	139	7.72	2.65	-1.54	Down	5.50158e-33	6.26272e-32
comp87414_c0_seq1	914	488	145	12.47	4.29	-1.54	Down	3.824e-34	4.43659e-33
comp73449_c0_seq1	780	423	126	12.86	4.43	-1.54	Down	1.03296e-29	1.10203e-28
comp97079_c0_seq3	2326	743	219	7.1	2.44	-1.54	Down	1.14771e-51	1.72139e-50
comp68748_c0_seq1	633	3402	1011	130.08	44.84	-1.54	Down	1.6725e-227	7.0876e-226
comp96839_c0_seq1	1419	266	79	4.25	1.46	-1.54	Down	2.53268e-19	2.10531e-18
comp89894_c0_seq1	1545	1130	335	16.52	5.67	-1.54	Down	4.4753e-77	8.68765e-76
comp91143_c0_seq1	1254	1089	322	19.82	6.81	-1.54	Down	1.32701e-74	2.52269e-73
comp94939_c1_seq1	1513	3437	1021	51.33	17.69	-1.54	Down	6.03922e-230	2.58179e-228
comp103857_c0_seq1	2798	1984	587	15.68	5.39	-1.54	Down	2.71448e-134	7.72536e-133
comp90140_c0_seq1	1411	3264	968	52.45	18.05	-1.54	Down	5.7669e-219	2.37628e-217
comp96818_c3_seq2	2211	18353	5445	184.77	63.56	-1.54	Down	0	0
comp85885_c2_seq1	548	179	53	8.05	2.76	-1.54	Down	1.59621e-13	1.09413e-12
comp100851_c0_seq1	2324	3326	989	31.81	10.97	-1.54	Down	2.75076e-222	1.14729e-220
comp86194_c0_seq1	392	84	25	5.6	1.93	-1.54	Down	5.28022e-07	2.50425e-06
comp89245_c0_seq1	1422	796	236	12.7	4.37	-1.54	Down	8.3297e-55	1.29433e-53
comp88758_c0_seq1	1649	1166	347	15.92	5.49	-1.54	Down	4.5591e-79	8.99533e-78
comp104900_c2_seq2	1361	3999	1184	66.75	22.92	-1.54	Down	2.02436e-268	9.71357e-267
comp81994_c0_seq2	1312	5167	1533	89.66	30.85	-1.54	Down	0	0
comp93250_c1_seq1	1373	5611	1648	92.8	31.61	-1.55	Down	0	0
comp96266_c0_seq3	570	105	31	4.53	1.55	-1.55	Down	1.62656e-08	8.63589e-08
comp90868_c0_seq8	1889	656	192	7.78	2.65	-1.55	Down	3.09834e-46	4.3267e-45
comp104606_c0_seq12	1218	216	64	4.07	1.39	-1.55	Down	5.18718e-16	3.89269e-15
comp87146_c0_seq2	1288	396	117	7.02	2.4	-1.55	Down	3.28016e-28	3.39646e-27
comp92173_c0_seq1	1290	33293	9823	588.04	201.15	-1.55	Down	0	0
comp102595_c0_seq1	2678	3527	1036	29.15	9.94	-1.55	Down	1.59103e-239	7.02311e-238
comp92195_c0_seq1	856	2015	594	55.22	18.9	-1.55	Down	4.97178e-137	1.43835e-135
comp91943_c0_seq2	855	174	51	4.79	1.64	-1.55	Down	2.39904e-13	1.62965e-12
comp86220_c1_seq2	613	541	159	21.47	7.31	-1.55	Down	3.24494e-38	4.03771e-37
comp90192_c0_seq1	1363	251	74	4.18	1.43	-1.55	Down	1.74391e-18	1.41364e-17
comp100583_c0_seq3	2933	2196	647	16.54	5.66	-1.55	Down	2.82088e-149	8.69568e-148
comp94256_c3_seq1	384	483	142	32.99	11.23	-1.55	Down	2.81028e-34	3.2698e-33
comp93978_c0_seq2	1923	9108	2682	105.95	36.18	-1.55	Down	0	0
comp101723_c0_seq3	2620	72206	21233	610.36	208.11	-1.55	Down	0	0
comp50748_c1_seq1	569	3076	905	132.62	45.22	-1.55	Down	1.06501e-208	4.23761e-207
comp84121_c0_seq1	481	324	95	16.94	5.76	-1.56	Down	1.37572e-23	1.28676e-22
comp95410_c0_seq1	2279	6222	1814	60.71	20.53	-1.56	Down	0	0
comp101870_c0_seq4	1779	1492	436	18.83	6.38	-1.56	Down	3.87834e-103	9.12161e-102
comp103357_c0_seq1	2283	3918	1145	38.17	12.94	-1.56	Down	1.14579e-267	5.4874e-266
comp101921_c0_seq1	4681	5963	1742	27.88	9.45	-1.56	Down	0	0
comp101671_c0_seq2	4273	6476	1898	33.22	11.29	-1.56	Down	0	0
comp96365_c0_seq1	1665	1721	505	23.26	7.91	-1.56	Down	4.91658e-118	1.27487e-116
comp82613_c3_seq1	579	79	23	3.34	1.13	-1.56	Down	8.02684e-07	3.76772e-06
comp97985_c0_seq1	2078	13886	4049	149.05	50.39	-1.56	Down	0	0
comp96503_c2_seq1	1754	221	65	2.84	0.96	-1.56	Down	1.69186e-16	1.29285e-15
comp96519_c0_seq1	2093	10511	3068	112	37.9	-1.56	Down	0	0
comp70219_c0_seq1	894	7146	2084	186.8	63.18	-1.56	Down	0	0
comp89215_c2_seq1	226	77	22	10.37	3.52	-1.56	Down	8.16016e-07	3.82898e-06
comp94161_c0_seq1	1649	7520	2204	102.64	34.88	-1.56	Down	0	0
comp94831_c0_seq1	577	171	50	7.26	2.46	-1.56	Down	3.53408e-13	2.38763e-12
comp90905_c0_seq1	514	133	39	6.44	2.19	-1.56	Down	1.61465e-10	9.65609e-10
comp83454_c2_seq1	688	1632	478	56.86	19.31	-1.56	Down	2.65556e-112	6.64106e-111
comp96051_c1_seq7	2342	981	286	9.31	3.16	-1.56	Down	1.21589e-68	2.18688e-67
comp99864_c0_seq3	1383	579	170	9.52	3.23	-1.56	Down	7.76238e-41	1.00234e-39
comp84170_c0_seq1	943	374	109	9.23	3.12	-1.56	Down	3.38626e-27	3.43588e-26
comp87025_c0_seq2	881	72	21	1.91	0.65	-1.56	Down	2.58302e-06	1.15431e-05
comp83783_c0_seq1	751	726	212	22.97	7.8	-1.56	Down	3.84856e-51	5.73963e-50
comp100365_c0_seq1	1660	605	177	8.2	2.78	-1.56	Down	8.57604e-43	1.14098e-41
comp89995_c0_seq1	1637	3758	1091	51.69	17.4	-1.57	Down	4.40074e-259	2.0572e-257
comp91450_c2_seq2	957	795	231	19.31	6.5	-1.57	Down	3.36922e-56	5.31379e-55
comp99642_c1_seq1	353	55	16	4.16	1.4	-1.57	Down	4.05236e-05	0.000162073
comp93690_c0_seq1	740	92	26	2.96	1	-1.57	Down	5.43588e-08	2.78243e-07
comp87617_c0_seq1	979	89	26	2.11	0.71	-1.57	Down	1.68805e-07	8.35995e-07
comp99934_c0_seq9	2567	2568	744	22.17	7.45	-1.57	Down	3.7058e-178	1.30727e-176
comp97444_c1_seq3	1958	5561	1616	63.48	21.4	-1.57	Down	0	0
comp105077_c0_seq1	2804	2426	706	19.13	6.46	-1.57	Down	1.97817e-167	6.63906e-166
comp80821_c0_seq1	920	2901	840	73.54	24.71	-1.57	Down	3.75e-201	1.44883e-199
comp86786_c0_seq1	540	197	57	9.02	3.03	-1.57	Down	3.70366e-15	2.70206e-14
comp94129_c1_seq8	1483	782	228	11.94	4.03	-1.57	Down	4.59102e-55	7.15604e-54
comp94986_c0_seq1	1804	16070	4666	199.75	67.24	-1.57	Down	0	0
comp90798_c0_seq1	1324	172	50	2.96	1	-1.57	Down	2.43956e-13	1.65684e-12
comp89667_c1_seq2	814	51	15	1.48	0.5	-1.57	Down	8.8642e-05	0.000338472
comp101741_c0_seq3	1832	446	130	5.46	1.84	-1.57	Down	4.00056e-32	4.48384e-31
comp85261_c0_seq1	424	79	22	4.79	1.61	-1.57	Down	3.79448e-07	1.83047e-06
comp91486_c0_seq1	2516	17716	5161	156.13	52.73	-1.57	Down	0	0
comp101701_c3_seq1	736	2388	694	77.22	26.02	-1.57	Down	3.9218e-165	1.30228e-163
comp76696_c0_seq1	704	5191	1503	176.28	59.17	-1.57	Down	0	0
comp87276_c0_seq1	1938	285	82	3.29	1.11	-1.57	Down	2.00908e-21	1.77162e-20
comp74828_c0_seq2	943	1719	501	42.43	14.34	-1.57	Down	5.81192e-119	1.51408e-117
comp91135_c2_seq2	1459	1497	434	23.24	7.82	-1.57	Down	1.46668e-104	3.48384e-103
comp98687_c1_seq1	2725	3488	1012	28.32	9.53	-1.57	Down	8.27826e-241	3.66493e-239
comp103490_c0_seq5	1609	3121	907	43.71	14.73	-1.57	Down	3.20954e-215	1.30536e-213
comp96333_c1_seq1	516	279	81	13.48	4.55	-1.57	Down	8.96318e-21	7.76413e-20
comp93262_c0_seq1	433	83	24	4.91	1.65	-1.57	Down	3.71196e-07	1.79135e-06
comp100217_c0_seq3	2633	4141	1191	34.83	11.62	-1.58	Down	8.37736e-289	4.2472e-287
comp93086_c3_seq1	1115	353	101	7.3	2.44	-1.58	Down	2.36962e-26	2.35825e-25
comp92117_c0_seq1	1651	1017	294	13.87	4.65	-1.58	Down	7.03754e-72	1.30587e-70
comp1055_c0_seq1	509	191	55	9.35	3.12	-1.58	Down	8.00082e-15	5.77056e-14
comp99127_c2_seq2	851	1487	428	41.03	13.69	-1.58	Down	7.4877e-105	1.78138e-103
comp97970_c0_seq1	1866	21948	6352	263.39	88.39	-1.58	Down	0	0
comp81496_c0_seq1	731	59	17	1.92	0.64	-1.58	Down	1.85517e-05	7.68792e-05
comp86076_c0_seq1	1133	152	44	3.1	1.04	-1.58	Down	5.2329e-12	3.35167e-11
comp98800_c0_seq1	2179	6528	1886	66.72	22.36	-1.58	Down	0	0
comp87139_c0_seq2	1407	219	63	3.53	1.18	-1.58	Down	8.31602e-17	6.39927e-16
comp89479_c0_seq1	500	197	56	9.87	3.29	-1.58	Down	1.77299e-15	1.30797e-14
comp87232_c0_seq1	563	167	48	7.29	2.43	-1.58	Down	3.63894e-13	2.45803e-12
comp70099_c0_seq2	1033	8415	2435	188.26	63.18	-1.58	Down	0	0
comp97492_c0_seq13	1862	1095	317	13.17	4.42	-1.58	Down	4.1039e-77	7.96975e-76
comp89238_c1_seq1	996	49	14	1.14	0.38	-1.58	Down	9.05974e-05	0.000341311
comp90385_c0_seq4	1216	5131	1483	96.48	32.34	-1.58	Down	0	0
comp103244_c1_seq2	3727	2137	617	12.6	4.22	-1.58	Down	2.9624e-149	9.12819e-148
comp95306_c1_seq1	1288	2185	629	38.66	12.91	-1.58	Down	3.76098e-153	1.18015e-151
comp89101_c0_seq1	1748	807	233	10.37	3.48	-1.58	Down	1.72641e-57	2.76276e-56
comp93315_c1_seq6	1065	733	211	15.87	5.3	-1.58	Down	1.41616e-52	2.1469e-51
comp99049_c0_seq1	1179	620	179	12.05	4.03	-1.58	Down	1.45837e-44	1.98858e-43
comp93922_c0_seq1	1780	8023	2307	101.12	33.72	-1.58	Down	0	0
comp101164_c0_seq1	1649	452	130	6.17	2.07	-1.58	Down	4.36328e-33	4.97258e-32
comp89404_c0_seq1	1747	3247	938	41.73	13.98	-1.58	Down	1.36169e-225	5.73976e-224
comp91484_c1_seq1	1388	1502	434	24.57	8.23	-1.58	Down	2.32822e-105	5.55922e-104
comp104616_c0_seq1	1820	381	110	4.69	1.57	-1.58	Down	5.2752e-28	5.43717e-27
comp79942_c0_seq2	1990	66	19	0.75	0.25	-1.58	Down	5.71616e-06	2.47389e-05
comp81457_c0_seq1	488	2988	863	153.66	51.45	-1.58	Down	8.15692e-208	3.23534e-206
comp91492_c1_seq1	536	56	16	2.58	0.86	-1.58	Down	2.76624e-05	0.000111688
comp101880_c3_seq1	1038	80	23	1.78	0.59	-1.59	Down	5.50394e-07	2.60461e-06
comp95794_c0_seq1	2406	3772	1084	34.81	11.6	-1.59	Down	1.57774e-263	7.45412e-262
comp100956_c1_seq1	1212	317	91	5.98	1.99	-1.59	Down	1.00327e-23	9.40618e-23
comp84187_c1_seq1	660	213	61	7.77	2.58	-1.59	Down	1.79184e-16	1.36392e-15
comp100659_c3_seq1	408	108	31	6.86	2.28	-1.59	Down	5.3015e-09	2.90056e-08
comp89252_c0_seq1	1545	12682	3625	185.3	61.41	-1.59	Down	0	0
comp90293_c0_seq2	1777	2120	607	26.77	8.89	-1.59	Down	1.07173e-149	3.31187e-148
comp101232_c0_seq10	454	170	49	9.56	3.18	-1.59	Down	2.47414e-13	1.67998e-12
comp93179_c0_seq1	1401	860	246	13.94	4.63	-1.59	Down	6.98648e-62	1.17161e-60
comp92361_c1_seq1	635	682	195	25.98	8.63	-1.59	Down	1.86912e-49	2.72914e-48
comp91720_c3_seq1	663	293	84	10.64	3.53	-1.59	Down	4.4431e-22	3.98922e-21
comp98754_c0_seq5	2186	5808	1669	59.17	19.72	-1.59	Down	0	0
comp93836_c0_seq1	1417	832	239	13.32	4.43	-1.59	Down	1.32996e-59	2.17623e-58
comp79184_c0_seq3	726	56	16	1.84	0.61	-1.59	Down	2.76624e-05	0.000111688
comp105929_c3_seq2	3674	7641	2188	45.71	15.17	-1.59	Down	0	0
comp92967_c0_seq1	1407	112	32	1.81	0.6	-1.59	Down	2.46398e-09	1.37697e-08
comp82317_c0_seq1	838	101	29	2.83	0.94	-1.59	Down	1.68608e-08	8.94874e-08
comp83448_c0_seq1	838	1748	501	49.05	16.29	-1.59	Down	1.33425e-123	3.57297e-122
comp94585_c0_seq8	1545	210	60	3.08	1.02	-1.59	Down	2.62954e-16	1.9936e-15
comp94949_c0_seq1	1147	3217	922	64.36	21.4	-1.59	Down	7.5554e-226	3.18831e-224
comp94256_c2_seq1	347	364	104	28.14	9.31	-1.6	Down	3.58672e-27	3.63047e-26
comp90815_c1_seq1	716	149	42	4.97	1.64	-1.6	Down	3.66788e-12	2.37648e-11
comp103578_c0_seq7	3580	12508	3553	76.82	25.31	-1.6	Down	0	0
comp103284_c1_seq1	1223	199	57	3.72	1.23	-1.6	Down	1.75716e-15	1.29648e-14
comp93382_c2_seq2	864	37655	10686	1021.45	336.07	-1.6	Down	0	0
comp103351_c0_seq1	2797	961	273	7.6	2.5	-1.6	Down	1.50266e-69	2.72513e-68
comp98946_c0_seq1	2038	470	133	5.16	1.7	-1.6	Down	4.883e-35	5.75439e-34
comp97320_c0_seq1	1527	186	53	2.76	0.91	-1.6	Down	1.18745e-14	8.50008e-14
comp92785_c1_seq2	1720	1339	380	17.5	5.76	-1.6	Down	2.5326e-96	5.67794e-95
comp94426_c0_seq1	2253	47581	13534	469.8	154.94	-1.6	Down	0	0
comp90511_c0_seq2	807	127	36	3.71	1.22	-1.6	Down	1.6829e-10	1.00475e-09
comp104714_c1_seq1	935	243	69	6.05	1.99	-1.6	Down	8.86846e-19	7.24553e-18
comp93117_c1_seq4	1497	257	73	3.89	1.28	-1.6	Down	9.09724e-20	7.65344e-19
comp93049_c0_seq1	711	336	96	11.31	3.74	-1.6	Down	3.35734e-25	3.2627e-24
comp83149_c0_seq1	1353	12222	3470	205.27	67.57	-1.6	Down	0	0
comp97469_c0_seq1	1871	1635	465	19.57	6.45	-1.6	Down	6.92132e-117	1.78151e-115
comp89431_c0_seq1	1070	4240	1208	91.36	30.19	-1.6	Down	2.61034e-299	1.35676e-297
comp103875_c1_seq6	3111	141	40	1	0.33	-1.6	Down	1.68735e-11	1.06066e-10
comp102421_c0_seq1	2435	3630	1035	33.09	10.94	-1.6	Down	2.71762e-256	1.26177e-254
comp96696_c0_seq1	1855	177	50	2.14	0.7	-1.61	Down	3.75346e-14	2.64074e-13
comp94955_c0_seq2	1041	142	40	3.15	1.03	-1.61	Down	1.1559e-11	7.29305e-11
comp102663_c0_seq1	914	67	19	1.71	0.56	-1.61	Down	3.9025e-06	1.72923e-05
comp95601_c0_seq2	1000	168	47	3.89	1.27	-1.61	Down	1.18377e-13	8.14751e-13
comp102323_c0_seq13	3455	548	156	3.5	1.15	-1.61	Down	2.76808e-40	3.54969e-39
comp91222_c0_seq1	1312	3064	867	53.17	17.46	-1.61	Down	9.01962e-219	3.71252e-217
comp94521_c0_seq1	1853	3685	1042	44.55	14.6	-1.61	Down	6.23752e-263	2.94417e-261
comp84961_c0_seq1	691	88	25	3.06	1	-1.61	Down	1.17539e-07	5.86291e-07
comp94516_c0_seq1	1274	817	230	14.64	4.78	-1.61	Down	4.58792e-60	7.5458e-59
comp92104_c1_seq1	1604	507	143	7.12	2.33	-1.61	Down	8.0454e-38	9.94764e-37
comp75897_c0_seq1	406	458	129	29.3	9.6	-1.61	Down	2.22106e-34	2.58684e-33
comp100277_c0_seq5	1800	3368	952	41.96	13.75	-1.61	Down	1.3211e-240	5.84702e-239
comp73119_c0_seq2	295	149	42	14.12	4.61	-1.61	Down	3.66788e-12	2.37648e-11
comp99940_c0_seq15	1553	520	146	7.56	2.48	-1.61	Down	5.7673e-39	7.25547e-38
comp90652_c1_seq1	1346	639	181	10.8	3.54	-1.61	Down	5.45318e-47	7.70158e-46
comp80919_c0_seq1	365	699	198	50.78	16.65	-1.61	Down	3.04838e-51	4.55213e-50
comp87556_c1_seq1	1192	4378	1234	84.09	27.48	-1.61	Down	2.87908e-313	1.55497e-311
comp99945_c0_seq2	2250	1338	378	13.23	4.34	-1.61	Down	8.34036e-97	1.87825e-95
comp97847_c0_seq1	1642	2146	605	29.43	9.62	-1.61	Down	1.53858e-154	4.86233e-153
comp97728_c0_seq1	1878	5272	1487	62.85	20.56	-1.61	Down	0	0
comp91340_c0_seq1	617	51	14	2.01	0.66	-1.61	Down	4.16058e-05	0.00016373
comp100929_c0_seq6	2043	2763	783	30.19	9.92	-1.61	Down	4.242e-197	1.61529e-195
comp100497_c1_seq16	1737	1293	364	16.72	5.46	-1.61	Down	5.0004e-94	1.10251e-92
comp94259_c0_seq1	805	897	253	26.31	8.59	-1.61	Down	1.27443e-65	2.22801e-64
comp86219_c1_seq1	672	171	48	6.15	2.02	-1.61	Down	8.0744e-14	5.60786e-13
comp91878_c0_seq1	294	70	19	6.67	2.19	-1.61	Down	1.22029e-06	5.61428e-06
comp92806_c0_seq3	761	64	17	1.99	0.65	-1.61	Down	2.64944e-06	1.18354e-05
comp89134_c1_seq1	705	103	29	3.49	1.14	-1.61	Down	7.90024e-09	4.28702e-08
comp91269_c0_seq2	764	534	151	16.58	5.45	-1.61	Down	1.26688e-39	1.60667e-38
comp87742_c0_seq1	1040	6700	1885	148.81	48.54	-1.62	Down	0	0
comp97297_c2_seq1	329	256	72	21.14	6.88	-1.62	Down	6.27926e-20	5.31179e-19
comp78104_c1_seq1	616	614	172	24.2	7.89	-1.62	Down	7.71626e-46	1.07276e-44
comp84604_c0_seq1	563	43	11	1.88	0.61	-1.62	Down	9.07072e-05	0.000341699
comp100569_c0_seq1	2525	3864	1087	33.93	11.07	-1.62	Down	2.0303e-277	1.00036e-275
comp97791_c0_seq1	2360	6754	1896	63.58	20.7	-1.62	Down	0	0
comp82569_c0_seq1	1236	1487	417	27.48	8.93	-1.62	Down	2.20438e-108	5.3787e-107
comp89341_c1_seq1	1318	1246	350	21.52	7.02	-1.62	Down	6.3259e-91	1.36555e-89
comp106298_c0_seq1	570	181	51	7.79	2.54	-1.62	Down	1.75425e-14	1.24921e-13
comp90488_c0_seq1	1342	1610	452	27.28	8.88	-1.62	Down	4.9817e-117	1.2827e-115
comp104981_c0_seq1	4261	2720	763	13.99	4.55	-1.62	Down	1.36933e-196	5.20236e-195
comp93987_c0_seq1	1123	182	51	3.72	1.21	-1.62	Down	1.20158e-14	8.59756e-14
comp104044_c0_seq5	2044	551	154	6.02	1.96	-1.62	Down	2.0229e-41	2.63929e-40
comp97604_c0_seq4	1017	100	28	2.28	0.74	-1.62	Down	1.16426e-08	6.2315e-08
comp88688_c1_seq1	394	139	39	9.2	2.99	-1.62	Down	1.69793e-11	1.06669e-10
comp84666_c0_seq2	897	555	156	14.46	4.71	-1.62	Down	2.0178e-41	2.63287e-40
comp104050_c1_seq1	439	614	173	35.74	11.66	-1.62	Down	1.63177e-45	2.25693e-44
comp102745_c0_seq10	733	104	29	3.38	1.1	-1.62	Down	5.39166e-09	2.94946e-08
comp81748_c0_seq1	341	107	30	8.45	2.74	-1.62	Down	3.66222e-09	2.0289e-08
comp103294_c1_seq1	3043	3297	923	23.91	7.76	-1.62	Down	1.79836e-238	7.90814e-237
comp67357_c0_seq1	954	53	15	1.29	0.42	-1.62	Down	4.12502e-05	0.000163686
comp91555_c0_seq1	963	703	197	16.96	5.51	-1.62	Down	3.22848e-52	4.87182e-51
comp98239_c2_seq3	4255	591	163	3.04	0.98	-1.63	Down	5.0263e-45	6.90561e-44
comp75084_c1_seq1	249	68	19	8.04	2.6	-1.63	Down	2.6564e-06	1.18661e-05
comp71046_c0_seq1	323	43	12	3.63	1.17	-1.63	Down	0.000202734	0.00072781
comp83273_c0_seq1	295	43	12	4.08	1.32	-1.63	Down	0.000202734	0.00072781
comp85808_c0_seq1	641	222	61	8.4	2.71	-1.63	Down	5.96282e-18	4.76431e-17
comp95721_c0_seq1	1321	2650	738	45.65	14.75	-1.63	Down	2.47684e-193	9.30431e-192
comp103939_c0_seq2	2014	480	134	5.32	1.72	-1.63	Down	2.41118e-36	2.90888e-35
comp99605_c0_seq1	1669	265	73	3.57	1.15	-1.63	Down	4.41786e-21	3.86198e-20
comp89476_c0_seq1	1462	58	16	0.9	0.29	-1.63	Down	1.27567e-05	5.34457e-05
comp90470_c0_seq2	795	287	80	8.55	2.76	-1.63	Down	2.13948e-22	1.93675e-21
comp102832_c0_seq1	2024	818	227	9.03	2.91	-1.63	Down	3.2948e-61	5.49403e-60
comp99754_c0_seq1	773	2169	606	66.46	21.53	-1.63	Down	5.87416e-158	1.88569e-156
comp84337_c0_seq2	1195	276	76	5.29	1.71	-1.63	Down	6.64e-22	5.93339e-21
comp98925_c0_seq1	1775	1441	402	18.22	5.9	-1.63	Down	8.9831e-106	2.14903e-104
comp101467_c1_seq2	2866	9065	2518	69.89	22.52	-1.63	Down	0	0
comp95293_c0_seq1	1363	2084	578	34.74	11.19	-1.63	Down	3.0861e-153	9.68784e-152
comp90412_c0_seq1	1443	7238	2011	113.61	36.6	-1.63	Down	0	0
comp96799_c7_seq1	805	1679	463	49.19	15.73	-1.64	Down	1.0381e-124	2.79783e-123
comp101522_c1_seq1	1155	587	163	11.66	3.75	-1.64	Down	2.2868e-44	3.11228e-43
comp100539_c2_seq2	1658	2428	672	32.96	10.57	-1.64	Down	1.12822e-178	3.99306e-177
comp105421_c0_seq1	4598	1973	547	9.4	3.02	-1.64	Down	3.00798e-145	9.11012e-144
comp96460_c0_seq7	2874	913	252	7.02	2.25	-1.64	Down	1.45063e-68	2.60753e-67
comp94588_c0_seq2	1344	1259	347	21.29	6.81	-1.64	Down	4.88528e-94	1.07744e-92
comp101108_c0_seq2	2069	8877	2455	95.72	30.69	-1.64	Down	0	0
comp98149_c0_seq1	1400	6950	1922	112.61	36.12	-1.64	Down	0	0
comp96395_c0_seq1	2084	9963	2753	106.63	34.16	-1.64	Down	0	0
comp96700_c1_seq1	1624	4924	1363	68.3	21.92	-1.64	Down	0	0
comp99819_c2_seq3	1442	573	159	9.01	2.9	-1.64	Down	2.1921e-43	2.94269e-42
comp96631_c0_seq2	2213	36881	10205	370.95	119.01	-1.64	Down	0	0
comp87366_c0_seq1	1432	8816	2441	139.49	44.78	-1.64	Down	0	0
comp99232_c0_seq2	1574	642	178	9.2	2.96	-1.64	Down	1.85639e-48	2.67424e-47
comp86680_c1_seq1	671	185	51	6.63	2.12	-1.64	Down	3.83488e-15	2.79671e-14
comp88845_c0_seq1	1328	332	92	5.7	1.83	-1.64	Down	7.55384e-26	7.44473e-25
comp81391_c0_seq1	1178	142	39	2.76	0.88	-1.65	Down	5.39484e-12	3.45466e-11
comp85748_c0_seq3	602	62	17	2.51	0.8	-1.65	Down	5.82536e-06	2.51963e-05
comp87627_c1_seq1	1036	2117	583	47.21	15.07	-1.65	Down	5.27254e-157	1.68573e-155
comp87343_c0_seq1	2165	144	39	1.48	0.47	-1.65	Down	2.49392e-12	1.62291e-11
comp94573_c0_seq1	1285	1425	392	25.28	8.06	-1.65	Down	1.91717e-106	4.61138e-105
comp94559_c0_seq1	479	87	24	4.57	1.46	-1.65	Down	8.05776e-08	4.08352e-07
comp50748_c0_seq1	359	1591	438	118.02	37.59	-1.65	Down	1.62591e-118	4.22619e-117
comp91014_c0_seq7	857	55	14	1.51	0.48	-1.65	Down	8.40186e-06	3.60472e-05
comp89172_c0_seq3	606	54	15	2.2	0.7	-1.65	Down	2.79846e-05	0.000112959
comp102483_c0_seq1	334	317	87	25.69	8.16	-1.65	Down	4.97258e-25	4.81377e-24
comp81360_c0_seq1	1329	77	21	1.32	0.42	-1.65	Down	3.79928e-07	1.83249e-06
comp85999_c2_seq1	1174	1341	367	26.17	8.32	-1.65	Down	6.5855e-101	1.52668e-99
comp88706_c0_seq1	1317	24126	6612	416.9	132.47	-1.65	Down	0	0
comp90066_c0_seq2	1795	1685	464	21.06	6.73	-1.65	Down	2.29324e-125	6.21288e-124
comp93444_c1_seq1	486	762	209	39.41	12.52	-1.65	Down	5.96346e-58	9.59636e-57
comp84295_c0_seq1	1607	92	25	1.29	0.41	-1.65	Down	2.5214e-08	1.31965e-07
comp85170_c0_seq1	747	1821	500	57.94	18.44	-1.65	Down	8.18862e-136	2.35406e-134
comp86848_c1_seq1	761	420	115	13.1	4.17	-1.65	Down	9.55944e-33	1.08369e-31
comp88012_c1_seq1	1022	495	136	11.2	3.58	-1.65	Down	3.75486e-38	4.66642e-37
comp85955_c0_seq1	940	2350	646	58.19	18.57	-1.65	Down	1.85941e-174	6.44306e-173
comp103528_c0_seq3	1190	47	13	0.91	0.29	-1.65	Down	9.17178e-05	0.000345463
comp99438_c0_seq2	2040	4520	1244	49.45	15.78	-1.65	Down	0	0
comp96996_c1_seq3	2979	5100	1398	37.8	12.01	-1.65	Down	0	0
comp78679_c0_seq1	1148	66	18	1.32	0.42	-1.65	Down	2.66432e-06	1.19008e-05
comp95799_c0_seq1	1672	46796	12803	629.54	199.69	-1.66	Down	0	0
comp87750_c0_seq1	579	77	21	3.25	1.03	-1.66	Down	3.79928e-07	1.83249e-06
comp89933_c0_seq2	1002	869	236	20.1	6.35	-1.66	Down	1.24393e-66	2.19793e-65
comp104227_c0_seq11	419	47	13	2.94	0.93	-1.66	Down	9.17178e-05	0.000345463
comp94583_c0_seq1	310	245	67	21.8	6.91	-1.66	Down	9.12824e-20	7.67823e-19
comp100108_c0_seq1	609	715	195	28.55	9.02	-1.66	Down	7.47892e-55	1.16309e-53
comp92801_c0_seq2	1531	950	260	14.02	4.45	-1.66	Down	5.23244e-72	9.71995e-71
comp99531_c0_seq1	436	153	42	8.98	2.85	-1.66	Down	7.97766e-13	5.31434e-12
comp82370_c1_seq1	559	462	126	20.32	6.42	-1.66	Down	4.99238e-36	5.98926e-35
comp101899_c3_seq1	1361	672	184	11.22	3.56	-1.66	Down	2.06048e-51	3.0821e-50
comp90842_c0_seq2	1464	16782	4586	259.44	82.21	-1.66	Down	0	0
comp97258_c0_seq2	1081	2032	555	43.3	13.71	-1.66	Down	2.629e-152	8.22035e-151
comp94859_c0_seq1	2469	109	30	0.98	0.31	-1.66	Down	1.70052e-09	9.61673e-09
comp89234_c0_seq1	1702	47498	12931	627.25	198	-1.66	Down	0	0
comp99472_c0_seq1	1786	17973	4918	225.74	71.63	-1.66	Down	0	0
comp86248_c0_seq1	865	62	17	1.68	0.53	-1.66	Down	5.82536e-06	2.51963e-05
comp91852_c0_seq5	1411	47	13	0.76	0.24	-1.66	Down	9.17178e-05	0.000345463
comp78104_c0_seq1	535	357	98	16.56	5.25	-1.66	Down	5.49706e-28	5.66351e-27
comp83162_c2_seq1	338	1823	495	145.61	45.76	-1.67	Down	8.13556e-138	2.36454e-136
comp74656_c0_seq1	743	2396	649	76.68	24.1	-1.67	Down	4.63246e-181	1.65707e-179
comp92752_c0_seq2	1619	48	13	0.67	0.21	-1.67	Down	6.18284e-05	0.000239875
comp86852_c3_seq1	427	107	29	6.44	2.02	-1.67	Down	1.69408e-09	9.58105e-09
comp94644_c0_seq1	573	79	21	3.38	1.06	-1.67	Down	1.7332e-07	8.57341e-07
comp97552_c2_seq2	1667	430	117	5.82	1.83	-1.67	Down	9.7985e-34	1.12977e-32
comp87092_c0_seq1	1939	173	47	2	0.63	-1.67	Down	1.74655e-14	1.24384e-13
comp99139_c0_seq3	3412	4895	1330	31.58	9.95	-1.67	Down	0	0
comp95441_c3_seq2	3127	3832	1037	27.03	8.48	-1.67	Down	1.07112e-288	5.42858e-287
comp87749_c0_seq1	1465	47	13	0.73	0.23	-1.67	Down	9.17178e-05	0.000345463
comp101912_c0_seq2	3051	8072	2194	58.38	18.4	-1.67	Down	0	0
comp99828_c1_seq1	592	270	73	11.13	3.49	-1.67	Down	6.49982e-22	5.80916e-21
comp101530_c1_seq1	1096	3519	955	73.9	23.26	-1.67	Down	2.25544e-264	1.06828e-262
comp89193_c0_seq1	932	201688	54760	5039.99	1586.45	-1.67	Down	0	0
comp92911_c0_seq1	1043	39	10	0.89	0.28	-1.67	Down	0.000201822	0.000724587
comp85680_c0_seq2	1422	6732	1828	107.31	33.78	-1.67	Down	0	0
comp91555_c1_seq1	595	291	79	11.93	3.76	-1.67	Down	2.16066e-23	2.00698e-22
comp95551_c4_seq1	1079	1426	388	30.46	9.6	-1.67	Down	6.05546e-108	1.473e-106
comp97003_c0_seq1	2490	5060	1371	45.07	14.16	-1.67	Down	0	0
comp87676_c0_seq1	654	5009	1355	184.65	57.91	-1.67	Down	0	0
comp65803_c0_seq1	675	398	108	14.16	4.45	-1.67	Down	1.92707e-31	2.13099e-30
comp105938_c1_seq1	372	260	70	18.48	5.78	-1.68	Down	2.94104e-21	2.58404e-20
comp85696_c0_seq1	638	145	39	5.49	1.71	-1.68	Down	1.69205e-12	1.11142e-11
comp86406_c0_seq1	934	45	12	1.12	0.35	-1.68	Down	9.18182e-05	0.000345832
comp105871_c0_seq2	3183	1895	511	13.13	4.11	-1.68	Down	2.21072e-144	6.66733e-143
comp78111_c0_seq1	709	6267	1684	211.16	65.81	-1.68	Down	0	0
comp86780_c0_seq1	2198	274	74	2.78	0.87	-1.68	Down	3.0396e-22	2.74152e-21
comp61124_c0_seq1	491	52	14	2.66	0.83	-1.68	Down	2.80378e-05	0.000113168
comp96310_c0_seq1	1193	599	161	11.49	3.58	-1.68	Down	5.02864e-47	7.10733e-46
comp90322_c0_seq2	1307	4690	1263	81.7	25.52	-1.68	Down	0	0
comp88772_c1_seq1	785	262	71	7.92	2.48	-1.68	Down	2.97256e-21	2.61143e-20
comp98392_c0_seq1	1985	1482	400	16.68	5.22	-1.68	Down	3.34924e-113	8.41497e-112
comp83150_c1_seq2	1020	13707	3696	310.84	97.19	-1.68	Down	0	0
comp102590_c0_seq1	2146	4084	1096	42.4	13.2	-1.68	Down	1.16378e-310	0
comp97680_c0_seq9	2242	5745	1546	57.01	17.79	-1.68	Down	0	0
comp99536_c0_seq1	1692	918	248	12.2	3.82	-1.68	Down	9.8934e-71	1.81543e-69
comp81019_c0_seq2	1151	40	10	0.8	0.25	-1.68	Down	0.0001337	0.000497174
comp96391_c0_seq30	1813	1752	472	21.66	6.77	-1.68	Down	8.85652e-134	2.51295e-132
comp96678_c1_seq2	1321	810	217	13.96	4.35	-1.68	Down	3.10358e-63	5.27987e-62
comp100147_c0_seq1	1500	405	109	6.1	1.9	-1.68	Down	2.85094e-32	3.20513e-31
comp77572_c0_seq2	1710	71	19	0.93	0.29	-1.68	Down	8.23636e-07	3.8645e-06
comp97115_c0_seq1	1720	7600	2025	99.28	30.68	-1.69	Down	0	0
comp66733_c0_seq1	589	908	242	37.66	11.66	-1.69	Down	4.19982e-71	7.73301e-70
comp104665_c1_seq9	1512	404	108	6.04	1.87	-1.69	Down	1.91122e-32	2.15511e-31
comp73999_c0_seq1	289	168	45	16.35	5.06	-1.69	Down	2.52156e-14	1.78329e-13
comp94159_c0_seq1	1464	320	86	4.96	1.54	-1.69	Down	7.22904e-26	7.12743e-25
comp105906_c1_seq1	328	91	24	7.54	2.34	-1.69	Down	1.68628e-08	8.94952e-08
comp50748_c2_seq1	956	6433	1724	156.43	48.62	-1.69	Down	0	0
comp96799_c3_seq1	636	1000	268	38.03	11.81	-1.69	Down	1.27091e-77	2.4793e-76
comp97981_c0_seq1	779	1324	355	40.21	12.5	-1.69	Down	3.9524e-102	9.24524e-101
comp105233_c1_seq1	2973	21899	5847	162.61	50.34	-1.69	Down	0	0
comp90138_c0_seq1	1134	527	141	10.69	3.31	-1.69	Down	8.5943e-42	1.12776e-40
comp93335_c0_seq2	1691	109	29	1.45	0.45	-1.69	Down	7.75674e-10	4.47004e-09
comp106103_c1_seq2	1160	334	89	6.6	2.04	-1.69	Down	3.41718e-27	3.46702e-26
comp92368_c0_seq4	2432	378	101	3.45	1.07	-1.69	Down	1.78217e-30	1.93284e-29
comp90723_c0_seq1	719	67	18	2.22	0.69	-1.69	Down	1.79887e-06	8.20725e-06
comp89733_c0_seq1	884	302	81	8	2.48	-1.69	Down	1.48844e-24	1.42695e-23
comp90145_c0_seq1	459	90	24	4.97	1.54	-1.69	Down	2.50136e-08	1.30925e-07
comp78408_c0_seq1	1446	19700	5256	308.52	95.45	-1.69	Down	0	0
comp91492_c0_seq1	1632	445	119	6.14	1.9	-1.69	Down	1.45849e-35	1.73576e-34
comp87263_c0_seq2	1398	1718	461	27.89	8.67	-1.69	Down	7.61284e-132	2.13154e-130
comp101218_c0_seq1	911	281	74	7.2	2.23	-1.69	Down	2.01004e-23	1.86788e-22
comp91687_c0_seq1	562	87	23	3.8	1.17	-1.7	Down	3.66298e-08	1.90198e-07
comp95714_c1_seq1	1649	12652	3364	172.69	53.24	-1.7	Down	0	0
comp97019_c0_seq6	1589	259	68	3.67	1.13	-1.7	Down	8.86498e-22	7.89114e-21
comp91371_c2_seq1	1152	181	48	3.6	1.11	-1.7	Down	1.7215e-15	1.27035e-14
comp100722_c0_seq3	1177	187	50	3.66	1.13	-1.7	Down	8.13706e-16	6.07702e-15
comp101128_c0_seq1	2176	1521	405	15.58	4.81	-1.7	Down	5.15266e-118	1.33586e-116
comp81224_c0_seq1	942	1050	278	25.94	7.97	-1.7	Down	1.3989e-82	2.84321e-81
comp91668_c3_seq1	359	158	42	11.71	3.6	-1.7	Down	1.14988e-13	7.92148e-13
comp90985_c0_seq1	755	139	37	4.4	1.35	-1.7	Down	3.5997e-12	2.33281e-11
comp98228_c2_seq1	1656	5790	1540	78.68	24.28	-1.7	Down	0	0
comp95184_c2_seq1	811	203	54	5.9	1.82	-1.7	Down	3.83602e-17	2.98374e-16
comp91159_c1_seq1	404	331	88	21.32	6.55	-1.7	Down	4.95472e-27	5.00271e-26
comp103870_c0_seq2	981	171	45	4.07	1.25	-1.7	Down	7.81246e-15	5.63713e-14
comp81101_c0_seq1	473	64	17	3.41	1.05	-1.7	Down	2.64944e-06	1.18354e-05
comp79799_c0_seq1	208	86	23	12.99	4.01	-1.7	Down	5.43244e-08	2.78077e-07
comp93788_c0_seq1	683	40	10	1.4	0.43	-1.7	Down	0.0001337	0.000497174
comp68867_c0_seq1	430	150	39	8.95	2.76	-1.7	Down	2.38324e-13	1.61906e-12
comp85300_c0_seq1	1492	2904	772	44.01	13.56	-1.7	Down	5.37004e-224	2.25159e-222
comp91066_c0_seq1	888	185	49	4.87	1.5	-1.7	Down	8.01412e-16	5.98698e-15
comp98067_c3_seq1	2180	1624	431	16.59	5.11	-1.7	Down	2.27648e-126	6.19759e-125
comp102854_c1_seq1	1315	2920	772	50.55	15.51	-1.7	Down	1.10142e-226	4.65441e-225
comp95936_c0_seq1	1480	1705	454	26.07	8.04	-1.7	Down	4.62348e-132	1.29671e-130
comp100041_c0_seq1	632	592	156	22.67	6.96	-1.7	Down	1.44495e-47	2.0544e-46
comp104342_c3_seq1	378	136	36	9.47	2.9	-1.71	Down	5.24516e-12	3.35924e-11
comp86430_c0_seq2	602	326	86	13.22	4.04	-1.71	Down	7.04854e-27	7.09729e-26
comp96694_c1_seq1	1861	1652	436	19.89	6.09	-1.71	Down	2.35504e-129	6.53197e-128
comp89933_c3_seq2	685	745	196	26.09	7.96	-1.71	Down	1.55967e-59	2.55044e-58
comp96218_c0_seq1	710	715	189	24.05	7.37	-1.71	Down	6.77442e-57	1.07644e-55
comp94303_c0_seq1	1673	2540	670	34.16	10.46	-1.71	Down	5.64834e-198	2.15625e-196
comp94735_c0_seq1	352	83	22	6.3	1.93	-1.71	Down	7.96396e-08	4.03639e-07
comp93439_c0_seq1	798	1717	453	50.8	15.57	-1.71	Down	2.00984e-134	5.72647e-133
comp102483_c1_seq5	2275	2641	698	25.83	7.92	-1.71	Down	2.6812e-205	1.05402e-203
comp97833_c0_seq1	720	246	65	8.16	2.5	-1.71	Down	1.28839e-20	1.11239e-19
comp93124_c1_seq1	583	291	77	12.2	3.74	-1.71	Down	4.47392e-24	4.22745e-23
comp104440_c0_seq4	1803	1603	423	19.94	6.11	-1.71	Down	1.34723e-125	3.6552e-124
comp93582_c0_seq1	1942	10563	2784	121.62	37.17	-1.71	Down	0	0
comp86299_c0_seq1	515	83	22	4.03	1.23	-1.71	Down	7.96396e-08	4.03639e-07
comp103524_c3_seq2	1464	841	222	13	3.98	-1.71	Down	1.00525e-66	1.77786e-65
comp102902_c0_seq2	2557	3893	1025	33.74	10.31	-1.71	Down	5.21206e-303	2.7374e-301
comp94884_c0_seq1	2445	10968	2888	99.55	30.39	-1.71	Down	0	0
comp86740_c0_seq1	1285	7262	1912	128.79	39.33	-1.71	Down	0	0
comp86430_c3_seq1	226	102	27	13.74	4.2	-1.71	Down	2.45318e-09	1.37191e-08
comp82429_c0_seq1	890	76	20	2	0.61	-1.71	Down	2.54142e-07	1.23637e-06
comp90114_c0_seq1	301	60	15	5.6	1.71	-1.71	Down	2.5416e-06	1.13594e-05
comp87307_c0_seq1	673	480	127	17.15	5.26	-1.71	Down	1.06161e-38	1.33065e-37
comp84197_c1_seq1	696	182	48	6.26	1.91	-1.71	Down	1.16427e-15	8.63133e-15
comp92686_c0_seq1	712	526	139	17.65	5.4	-1.71	Down	2.59638e-42	3.43093e-41
comp83881_c0_seq1	1569	46	12	0.66	0.2	-1.72	Down	6.14144e-05	0.000238305
comp93251_c0_seq2	1572	3008	790	43.17	13.14	-1.72	Down	2.79568e-235	1.21729e-233
comp81117_c1_seq1	753	988	259	31.15	9.47	-1.72	Down	1.04766e-78	2.06142e-77
comp81573_c0_seq1	699	11319	2956	387.43	117.31	-1.72	Down	0	0
comp93432_c0_seq1	2021	3474	909	38.38	11.64	-1.72	Down	1.35578e-272	6.57679e-271
comp95548_c0_seq6	3310	9834	2583	65.43	19.93	-1.72	Down	0	0
comp89872_c0_seq2	1057	232	60	5.06	1.54	-1.72	Down	5.53564e-20	4.68933e-19
comp82633_c0_seq1	579	88	23	3.72	1.13	-1.72	Down	2.4644e-08	1.29004e-07
comp87522_c1_seq1	373	53	13	3.75	1.14	-1.72	Down	8.14342e-06	3.49594e-05
comp97308_c1_seq1	1294	4625	1207	81.44	24.64	-1.72	Down	0	0
comp83112_c0_seq1	1428	18946	4964	300.65	91.33	-1.72	Down	0	0
comp100945_c1_seq1	1830	497	130	6.09	1.85	-1.72	Down	1.55595e-40	2.00075e-39
comp98557_c0_seq1	1791	2372	622	29.72	9.03	-1.72	Down	2.7316e-186	9.97505e-185
comp91713_c0_seq1	1689	57	15	0.76	0.23	-1.72	Down	8.55764e-06	3.67093e-05
comp93625_c0_seq1	1129	84	22	1.71	0.52	-1.72	Down	5.35866e-08	2.74393e-07
comp87217_c0_seq1	477	248	65	13.1	3.99	-1.72	Down	5.89328e-21	5.13297e-20
comp100327_c0_seq8	1088	238	62	5.04	1.53	-1.72	Down	2.647e-20	2.26488e-19
comp98735_c1_seq1	1119	877	229	18.01	5.45	-1.72	Down	2.2365e-70	4.08949e-69
comp89106_c0_seq1	1663	85	22	1.15	0.35	-1.72	Down	3.59746e-08	1.86861e-07
comp93348_c1_seq1	864	22228	5835	602.96	183.52	-1.72	Down	0	0
comp98376_c0_seq2	2741	4947	1296	39.92	12.13	-1.72	Down	0	0
comp103968_c0_seq1	2135	3827	1003	39.95	12.14	-1.72	Down	1.63096e-299	8.48303e-298
comp98508_c0_seq1	1675	2707	706	36.35	11.01	-1.72	Down	1.15747e-213	4.68606e-212
comp98748_c0_seq2	656	1678	440	61.65	18.74	-1.72	Down	2.35652e-132	6.62148e-131
comp80926_c0_seq1	223	175	46	24.01	7.29	-1.72	Down	3.63362e-15	2.65161e-14
comp87168_c0_seq2	867	2013	525	54.4	16.46	-1.72	Down	2.17534e-159	7.02814e-158
comp96158_c1_seq1	784	448	117	13.51	4.11	-1.72	Down	9.21858e-37	1.12058e-35
comp85689_c0_seq1	467	46	12	2.49	0.75	-1.73	Down	6.14144e-05	0.000238305
comp94054_c0_seq1	1443	265	69	4.17	1.26	-1.73	Down	1.88849e-22	1.71088e-21
comp103825_c0_seq1	2231	4080	1057	40.7	12.23	-1.73	Down	1.97626e-323	1.09683e-321
comp38305_c0_seq1	613	2816	734	111.61	33.72	-1.73	Down	2.45972e-222	1.02618e-220
comp95824_c0_seq1	1719	37201	9702	486.21	147.02	-1.73	Down	0	0
comp101880_c0_seq3	2464	188	49	1.69	0.51	-1.73	Down	2.46996e-16	1.87346e-15
comp91082_c0_seq2	2532	284	74	2.49	0.75	-1.73	Down	6.20744e-24	5.85297e-23
comp96511_c0_seq2	2181	257	66	2.62	0.79	-1.73	Down	3.8358e-22	3.44807e-21
comp78155_c0_seq1	561	65	17	2.86	0.86	-1.73	Down	1.77885e-06	8.11713e-06
comp102441_c0_seq1	3183	12674	3286	87.77	26.39	-1.73	Down	0	0
comp78427_c0_seq1	869	7952	2072	214.38	64.76	-1.73	Down	0	0
comp91203_c2_seq2	702	441	115	15.03	4.54	-1.73	Down	2.84256e-36	3.42683e-35
comp90863_c1_seq1	478	104	27	5.49	1.65	-1.73	Down	1.1117e-09	6.34025e-09
comp98495_c0_seq3	815	69	18	1.99	0.6	-1.73	Down	8.13112e-07	3.81595e-06
comp105566_c0_seq1	617	150	38	5.9	1.77	-1.74	Down	1.04552e-13	7.2105e-13
comp93785_c1_seq1	616	712	184	28.09	8.41	-1.74	Down	3.90106e-58	6.29034e-57
comp79442_c2_seq1	319	62	16	5.32	1.59	-1.74	Down	2.60928e-06	1.16594e-05
comp102796_c3_seq5	880	113	29	3	0.9	-1.74	Down	1.59172e-10	9.52048e-10
comp99799_c3_seq1	329	359	93	29.65	8.89	-1.74	Down	4.86286e-30	5.2243e-29
comp91518_c0_seq1	308	58	15	5.2	1.56	-1.74	Down	5.72744e-06	2.47849e-05
comp91873_c0_seq1	1060	2516	647	54.75	16.34	-1.74	Down	5.76636e-202	2.23705e-200
comp81400_c0_seq1	1257	4993	1286	90.65	27.08	-1.74	Down	0	0
comp98138_c1_seq1	1031	2161	558	48.46	14.52	-1.74	Down	6.18944e-173	2.12562e-171
comp87441_c0_seq1	1310	1435	371	24.94	7.47	-1.74	Down	2.60254e-115	6.6229e-114
comp91192_c0_seq14	2332	3368	869	32.09	9.6	-1.74	Down	1.19886e-268	5.76725e-267
comp100731_c0_seq3	1904	5048	1305	59.33	17.79	-1.74	Down	0	0
comp104510_c0_seq1	3830	1740	450	9.98	2.99	-1.74	Down	2.27934e-139	6.69193e-138
comp97682_c0_seq4	3891	6504	1674	36.7	10.95	-1.74	Down	0	0
comp97383_c3_seq1	589	54	14	2.24	0.67	-1.74	Down	1.25982e-05	5.27887e-05
comp83524_c0_seq2	2828	17683	4554	138.21	41.28	-1.74	Down	0	0
comp95134_c0_seq1	1796	5302	1371	66.21	19.86	-1.74	Down	0	0
comp87796_c0_seq1	585	59	15	2.46	0.73	-1.75	Down	3.8212e-06	1.69381e-05
comp99332_c0_seq8	734	1215	312	39.43	11.73	-1.75	Down	1.14701e-98	2.61794e-97
comp94287_c2_seq1	1165	358	91	7.06	2.1	-1.75	Down	1.39798e-30	1.52165e-29
comp87301_c0_seq1	1784	112	29	1.41	0.42	-1.75	Down	2.37112e-10	1.39998e-09
comp80437_c0_seq1	622	43	11	1.68	0.5	-1.75	Down	9.07072e-05	0.000341699
comp93622_c0_seq1	421	135	34	8.3	2.46	-1.75	Down	1.51468e-12	9.96351e-12
comp91888_c0_seq1	1308	5615	1440	97.75	29.08	-1.75	Down	0	0
comp101461_c0_seq5	1801	1703	437	21.21	6.31	-1.75	Down	1.16183e-137	3.37286e-136
comp104146_c0_seq1	4241	27903	7174	144.22	42.99	-1.75	Down	0	0
comp92622_c1_seq1	664	188	48	6.81	2.02	-1.75	Down	1.08906e-16	8.35736e-16
comp90513_c0_seq1	1245	6530	1670	119.75	35.53	-1.75	Down	0	0
comp96194_c0_seq1	1451	3078	788	48.03	14.26	-1.75	Down	6.96218e-248	3.1575e-246
comp80336_c0_seq1	603	55	14	2.22	0.66	-1.75	Down	8.40186e-06	3.60472e-05
comp87496_c0_seq1	1615	3304	846	46.1	13.7	-1.75	Down	6.94648e-266	3.30158e-264
comp87815_c0_seq1	1756	4789	1229	61.22	18.22	-1.75	Down	0	0
comp94341_c0_seq4	2032	1755	448	19.29	5.72	-1.75	Down	1.21339e-142	3.63326e-141
comp82974_c0_seq2	800	506	130	14.96	4.45	-1.75	Down	4.54048e-42	5.97945e-41
comp93750_c0_seq1	677	759	194	26.95	8.02	-1.75	Down	1.27043e-62	2.1489e-61
comp92339_c4_seq1	813	180	46	5.23	1.55	-1.75	Down	5.03474e-16	3.78036e-15
comp79342_c0_seq1	665	55	14	1.99	0.59	-1.75	Down	8.40186e-06	3.60472e-05
comp81799_c1_seq1	738	2043	522	65.88	19.54	-1.75	Down	1.45635e-165	4.85311e-164
comp87813_c1_seq1	387	113	29	7.65	2.27	-1.75	Down	1.59172e-10	9.52048e-10
comp85575_c0_seq1	1684	6477	1650	86.49	25.56	-1.76	Down	0	0
comp81559_c0_seq1	1600	8624	2204	121.48	35.99	-1.76	Down	0	0
comp92426_c0_seq1	1078	6210	1582	132.73	39.21	-1.76	Down	0	0
comp80463_c0_seq1	336	39	10	3.14	0.93	-1.76	Down	0.000201822	0.000724587
comp91210_c0_seq4	436	47	12	2.77	0.82	-1.76	Down	4.09188e-05	0.00016364
comp95556_c1_seq1	1142	595	151	11.96	3.52	-1.76	Down	7.59644e-50	1.1136e-48
comp92444_c0_seq4	715	86	22	2.87	0.85	-1.76	Down	2.40974e-08	1.26152e-07
comp82494_c0_seq2	491	55	14	2.81	0.83	-1.76	Down	8.40186e-06	3.60472e-05
comp79797_c0_seq1	350	47	12	3.59	1.06	-1.76	Down	4.09188e-05	0.00016364
comp93649_c1_seq1	1350	3677	936	61.91	18.28	-1.76	Down	1.22572e-297	6.3446e-296
comp92215_c0_seq1	1702	4001	1018	52.84	15.6	-1.76	Down	9.88131e-324	5.48413e-322
comp95883_c0_seq1	1533	134	34	1.97	0.58	-1.76	Down	2.2629e-12	1.47571e-11
comp88280_c0_seq5	863	60	15	1.63	0.48	-1.76	Down	2.5416e-06	1.13594e-05
comp91716_c0_seq2	855	136	35	3.76	1.11	-1.76	Down	2.33018e-12	1.51892e-11
comp91394_c1_seq1	748	114	28	3.62	1.07	-1.76	Down	4.5775e-11	2.8041e-10
comp101281_c0_seq11	1722	1355	344	17.69	5.21	-1.76	Down	3.08766e-111	7.653e-110
comp105215_c1_seq9	2221	313	79	3.14	0.93	-1.76	Down	3.90904e-27	3.95327e-26
comp100153_c3_seq2	3100	3518	896	25.03	7.39	-1.76	Down	1.0957e-284	5.49034e-283
comp91791_c0_seq3	1439	3761	955	59.21	17.44	-1.76	Down	3.02846e-305	1.60456e-303
comp90978_c0_seq1	691	9520	2429	330.04	97.62	-1.76	Down	0	0
comp38140_c0_seq1	449	470	120	26.64	7.88	-1.76	Down	1.84631e-39	2.33502e-38
comp99356_c1_seq1	642	477	122	17.98	5.32	-1.76	Down	6.00994e-40	7.6632e-39
comp93257_c1_seq1	1138	333	85	6.72	1.99	-1.76	Down	1.99457e-28	2.07198e-27
comp85088_c0_seq1	340	110	28	8.72	2.57	-1.76	Down	2.30892e-10	1.3639e-09
comp104096_c0_seq1	1413	246	62	3.95	1.16	-1.77	Down	1.10908e-21	9.85442e-21
comp91441_c2_seq1	1856	18509	4674	223.36	65.4	-1.77	Down	0	0
comp78264_c0_seq1	545	2380	603	107.79	31.69	-1.77	Down	2.2088e-194	8.33695e-193
comp85272_c0_seq1	648	75	18	2.79	0.82	-1.77	Down	7.0501e-08	3.58275e-07
comp53513_c0_seq1	1120	40	10	0.82	0.24	-1.77	Down	0.0001337	0.000497174
comp91518_c3_seq1	1342	552	139	9.35	2.74	-1.77	Down	9.32808e-47	1.31322e-45
comp92222_c0_seq1	4562	9176	2322	44.04	12.92	-1.77	Down	0	0
comp89906_c0_seq1	1391	1193	302	19.47	5.72	-1.77	Down	1.80072e-98	4.10436e-97
comp66515_c0_seq1	1182	44	11	0.85	0.25	-1.77	Down	6.01542e-05	0.000233608
comp88849_c0_seq2	1266	4291	1084	77.32	22.64	-1.77	Down	0	0
comp99465_c0_seq1	1467	1147	290	17.7	5.19	-1.77	Down	7.14588e-95	1.58741e-93
comp76399_c0_seq2	1099	52	13	1.09	0.32	-1.77	Down	1.23004e-05	5.15555e-05
comp92399_c0_seq1	1162	7806	1979	154.02	45.29	-1.77	Down	0	0
comp92552_c0_seq1	1507	2405	608	36.08	10.57	-1.77	Down	6.95328e-197	2.64502e-195
comp94845_c0_seq1	2153	2521	636	26.09	7.63	-1.77	Down	9.1733e-207	3.62701e-205
comp91090_c1_seq1	405	956	242	61.26	18.01	-1.77	Down	2.87686e-79	5.68439e-78
comp86764_c3_seq1	351	385	97	29.34	8.59	-1.77	Down	4.42346e-33	5.04078e-32
comp101866_c0_seq5	1259	277	69	5.02	1.47	-1.77	Down	1.60177e-24	1.53453e-23
comp93742_c0_seq1	802	260	66	7.65	2.25	-1.77	Down	1.16548e-22	1.06342e-21
comp97038_c1_seq1	1027	44	11	0.99	0.29	-1.77	Down	6.01542e-05	0.000233608
comp102625_c3_seq1	581	51	13	2.15	0.63	-1.77	Down	1.85167e-05	7.67405e-05
comp106009_c0_seq1	2785	3327	837	26.42	7.7	-1.78	Down	4.50628e-273	2.18878e-271
comp86101_c0_seq1	1062	87	21	1.89	0.55	-1.78	Down	6.83754e-09	3.71839e-08
comp100633_c0_seq2	2735	5122	1285	41.43	12.06	-1.78	Down	0	0
comp96226_c2_seq1	979	1583	397	37.51	10.91	-1.78	Down	2.09134e-131	5.84581e-130
comp83148_c0_seq1	729	44	11	1.44	0.42	-1.78	Down	6.01542e-05	0.000233608
comp86976_c0_seq5	2069	88	22	0.96	0.28	-1.78	Down	1.07421e-08	5.75958e-08
comp105076_c2_seq1	586	442	111	18.43	5.36	-1.78	Down	7.12666e-38	8.81964e-37
comp88382_c0_seq1	1490	3060	767	46.45	13.5	-1.78	Down	2.38892e-252	1.09866e-250
comp99078_c0_seq1	2633	18971	4773	159.55	46.55	-1.78	Down	0	0
comp97856_c0_seq1	2059	7821	1962	84.75	24.66	-1.78	Down	0	0
comp78606_c0_seq1	728	43	11	1.44	0.42	-1.78	Down	9.07072e-05	0.000341699
comp100377_c0_seq8	1104	255	64	5.32	1.55	-1.78	Down	1.6165e-22	1.46934e-21
comp89558_c4_seq1	1505	6712	1685	100.81	29.34	-1.78	Down	0	0
comp92933_c0_seq1	850	155	39	4.28	1.25	-1.78	Down	3.24858e-14	2.29067e-13
comp93832_c0_seq1	763	135	34	4.19	1.22	-1.78	Down	1.51468e-12	9.96351e-12
comp83058_c0_seq1	1529	2262	566	33.41	9.7	-1.78	Down	2.0472e-187	7.51042e-186
comp99843_c0_seq2	1308	1004	252	17.48	5.1	-1.78	Down	6.16066e-84	1.26425e-82
comp96450_c1_seq4	1870	1221	306	14.63	4.26	-1.78	Down	7.38746e-102	1.72428e-100
comp85903_c0_seq2	689	64	16	2.23	0.65	-1.78	Down	1.1589e-06	5.33494e-06
comp87781_c0_seq1	440	44	11	2.55	0.74	-1.78	Down	6.01542e-05	0.000233608
comp78989_c0_seq1	571	92	23	3.95	1.15	-1.78	Down	4.94272e-09	2.70722e-08
comp94848_c0_seq2	869	12202	3058	328.95	95.58	-1.78	Down	0	0
comp89827_c0_seq1	326	43	10	3.61	1.05	-1.78	Down	3.79148e-05	0.000151821
comp105956_c0_seq4	3662	2640	659	15.85	4.59	-1.79	Down	5.55986e-219	2.2916e-217
comp94819_c0_seq1	1044	254	63	5.62	1.62	-1.79	Down	1.03861e-22	9.48068e-22
comp96878_c0_seq2	2373	365	91	3.42	0.99	-1.79	Down	8.55214e-32	9.52288e-31
comp89313_c0_seq1	1672	4118	1025	55.4	15.99	-1.79	Down	0	0
comp35824_c0_seq1	416	48	12	2.98	0.86	-1.79	Down	2.71606e-05	0.000109957
comp99285_c0_seq5	3247	291	72	1.97	0.57	-1.79	Down	7.28474e-26	7.18046e-25
comp102579_c1_seq1	800	418	104	12.36	3.57	-1.79	Down	2.92976e-36	3.53138e-35
comp95013_c0_seq34	3658	4273	1069	25.68	7.45	-1.79	Down	0	0
comp89215_c1_seq1	1311	573	143	9.96	2.88	-1.79	Down	6.09588e-49	8.8424e-48
comp80618_c0_seq1	717	730	182	24.31	7.03	-1.79	Down	5.91326e-62	9.92294e-61
comp85061_c0_seq1	620	68	17	2.66	0.77	-1.79	Down	5.29348e-07	2.51046e-06
comp74759_c0_seq1	268	1217	305	130.67	37.87	-1.79	Down	1.57432e-101	3.6666e-100
comp98879_c0_seq1	4323	4662	1159	23.63	6.81	-1.79	Down	0	0
comp96110_c2_seq2	1277	527	132	9.43	2.73	-1.79	Down	5.70638e-45	7.83139e-44
comp97798_c1_seq1	1808	339	85	4.22	1.22	-1.79	Down	1.82792e-29	1.93983e-28
comp52422_c0_seq1	1490	57	14	0.87	0.25	-1.8	Down	3.70084e-06	1.64336e-05
comp75747_c0_seq1	803	57	14	1.67	0.48	-1.8	Down	3.70084e-06	1.64336e-05
comp90928_c0_seq4	2893	177	44	1.36	0.39	-1.8	Down	3.14014e-16	2.37832e-15
comp81852_c0_seq1	1259	205	51	3.72	1.07	-1.8	Down	1.48126e-18	1.20437e-17
[truncated: 6,648 more rows]
