# Supplementary material for: Different Gene Expression Patterns between Leaves and Flowers in Lonicera japonica Revealed by Transcriptome Analysis
Source: Front Plant Sci. 2016 May 10;7:637. doi: 10.3389/fpls.2016.00637 (PMC4861853; doi:10.3389/fpls.2016.00637)
Supplement: Supplementary file 4 [file DataSheet4.xls]

## Sheet: DEG-KEGG enrichment 
KEGG enrichment of DEGs between flower and leaf
MapID	MapTitle	Pvalue	AdjustedPv	x	y	n	N	EnrichDirect	GeneIDs
3010	Ribosome	6.27e-12	1.67e-09	198	313	1598	3579	Over	comp36739_c0_seq1 comp42281_c0_seq1 comp117760_c0_seq1 comp127154_c0_seq1 comp79961_c0_seq1 comp119478_c0_seq1 comp42441_c0_seq1 comp124192_c0_seq1 comp38196_c0_seq1 comp38492_c0_seq1 comp115447_c0_seq1 comp125969_c0_seq1 comp49300_c0_seq1 comp37548_c0_seq1 comp125039_c0_seq1 comp38488_c0_seq1 comp129682_c0_seq1 comp69963_c0_seq1 comp37382_c0_seq1 comp53816_c0_seq1 comp37644_c0_seq1 comp120438_c0…
190	Oxidative phosphorylation	1.46e-06	0.000194599	109	174	1598	3579	Over	comp132141_c0_seq1 comp37823_c0_seq1 comp136000_c0_seq1 comp33695_c0_seq1 comp146201_c0_seq1 comp33233_c0_seq1 comp77065_c0_seq1 comp141315_c0_seq1 comp269480_c0_seq1 comp253017_c0_seq1 comp289359_c0_seq1 comp336231_c0_seq1 comp41638_c0_seq1 comp35003_c0_seq1 comp67121_c0_seq2 comp303231_c0_seq1 comp67716_c0_seq1 comp42921_c0_seq1 comp52728_c0_seq1 comp365345_c0_seq1 comp43327_c0_seq1 comp41638_c…
10	Glycolysis / Gluconeogenesis	2.64e-06	0.000234629	47	63	1598	3579	Over	comp39384_c0_seq1 comp77482_c0_seq2 comp206240_c0_seq1 comp34963_c0_seq1 comp56187_c0_seq1 comp59838_c0_seq1 comp258155_c0_seq1 comp332649_c0_seq1 comp356462_c0_seq1 comp1861_c0_seq1 comp603586_c0_seq1 comp656201_c0_seq1 comp29954_c0_seq1 comp14339_c0_seq1 comp709103_c0_seq1 comp2920_c1_seq1 comp803429_c0_seq1 comp875028_c0_seq1 comp82492_c0_seq1 comp43481_c0_seq1 comp586903_c0_seq1 comp69714_c0_…
3040	Spliceosome	1.81e-05	0.000964291	52	180	1598	3579	Under	comp55072_c0_seq1 comp48819_c1_seq1 comp63916_c0_seq1 comp390810_c0_seq1 comp72742_c0_seq1 comp7153_c0_seq1 comp45129_c0_seq1 comp405360_c0_seq1 comp666496_c0_seq1 comp539219_c0_seq1 comp372599_c0_seq1 comp602996_c0_seq1 comp15977_c0_seq1 comp4642_c0_seq2 comp659891_c0_seq1 comp1743_c0_seq1 comp483248_c0_seq1 comp605603_c0_seq1 comp446449_c0_seq1 comp57696_c0_seq1 comp880815_c0_seq1 comp654821_c0…
710	Carbon fixation in photosynthetic organisms	4.98e-05	0.00189774	28	35	1598	3579	Over	comp56187_c0_seq1 comp56542_c0_seq1 comp250886_c0_seq1 comp324262_c0_seq1 comp574604_c0_seq1 comp29954_c0_seq1 comp14339_c0_seq1 comp24551_c0_seq1 comp43481_c0_seq1 comp89251_c1_seq1 comp375883_c0_seq1 comp71403_c0_seq1 comp98263_c1_seq1 comp6904_c0_seq1 comp16567_c0_seq1 comp81698_c0_seq2 comp97883_c1_seq14 comp92417_c0_seq1 comp90318_c0_seq1 comp96085_c0_seq4 comp96915_c0_seq3 comp93437_c0_seq1…
4260	Cardiac muscle contraction	0.000576361	0.0170987	32	45	1598	3579	Over	comp136000_c0_seq1 comp146201_c0_seq1 comp33233_c0_seq1 comp141315_c0_seq1 comp56603_c0_seq1 comp303231_c0_seq1 comp76700_c0_seq1 comp42921_c0_seq1 comp52728_c0_seq1 comp332074_c0_seq1 comp404272_c0_seq1 comp54803_c0_seq1 comp402917_c0_seq1 comp562680_c0_seq1 comp425053_c0_seq1 comp466421_c0_seq1 comp77722_c0_seq1 comp604380_c0_seq1 comp529113_c0_seq1 comp36895_c0_seq1 comp52656_c0_seq1 comp31697…
620	Pyruvate metabolism	0.000790123	0.0210963	39	58	1598	3579	Over	comp206240_c0_seq1 comp34963_c0_seq1 comp59838_c0_seq1 comp258155_c0_seq1 comp69043_c0_seq1 comp40379_c0_seq1 comp75797_c0_seq2 comp40031_c0_seq1 comp38697_c0_seq1 comp54445_c1_seq1 comp656201_c0_seq1 comp710518_c0_seq1 comp14339_c0_seq1 comp2882_c1_seq1 comp904678_c0_seq1 comp875028_c0_seq1 comp3891_c0_seq1 comp24593_c0_seq1 comp24551_c0_seq1 comp89251_c1_seq1 comp375883_c0_seq1 comp16567_c0_seq…
630	Glyoxylate and dicarboxylate metabolism	0.00103245	0.0250603	21	27	1598	3579	Over	comp34505_c0_seq1 comp267910_c0_seq1 comp75797_c0_seq2 comp40031_c0_seq1 comp650684_c0_seq1 comp710518_c0_seq1 comp3891_c0_seq1 comp24593_c0_seq1 comp61595_c2_seq1 comp50182_c0_seq1 comp375883_c0_seq1 comp16567_c0_seq1 comp93418_c3_seq6 comp92417_c0_seq1 comp90318_c0_seq1 comp96085_c0_seq4 comp85258_c0_seq1 comp89392_c0_seq1 comp100373_c0_seq1 comp86566_c0_seq1 comp93079_c4_seq1
20	Citrate cycle (TCA cycle)	0.002002	0.0445444	38	58	1598	3579	Over	comp37748_c0_seq1 comp206240_c0_seq1 comp77065_c0_seq1 comp34963_c0_seq1 comp34505_c0_seq1 comp59838_c0_seq1 comp258155_c0_seq1 comp56178_c0_seq3 comp71973_c0_seq1 comp267910_c0_seq1 comp325601_c0_seq1 comp40379_c0_seq1 comp39456_c0_seq1 comp361272_c0_seq1 comp1558_c0_seq1 comp404530_c0_seq1 comp501687_c0_seq1 comp1708_c1_seq1 comp791108_c0_seq1 comp717503_c0_seq1 comp1008914_c0_seq1 comp875028_c…
