# Supplementary material for: Different Gene Expression Patterns between Leaves and Flowers in Lonicera japonica Revealed by Transcriptome Analysis
Source: Front Plant Sci. 2016 May 10;7:637. doi: 10.3389/fpls.2016.00637 (PMC4861853; doi:10.3389/fpls.2016.00637)
Supplement: Supplementary file 5 [file DataSheet5.xls]

## Sheet: Sheet1
Identification of transcription factor families in L japonica
Family name	Unigene count
MYB	19
C2H2	16
ERF	15
YABBY	12
GRAS	11
bHLH	8
MYB_related	7
WRKY	6
NAC	6
ZF-HD	5
NF-YB	4
HD-ZIP	4
DBB	4
bZIP	4
C3H	3
TALE	2
SRS	2
M-type	2
MIKC	2
CO-like	2
ARF	2
TCP	1
Nin-like	1
NF-YC	1
LSD	1
LFY	1
GRF	1
GeBP	1
FAR1	1
